# Supplementary material for: Identifying Molecular Signatures of Distinct Modes of Collective Migration in Response to the Microenvironment Using Three-Dimensional Breast Cancer Models
Source: Cancers (Basel). 2021 Mar 20;13(6):1429. doi: 10.3390/cancers13061429 (PMC8004051; doi:10.3390/cancers13061429)
Supplement: Supplementary file 1 [file cancers-13-01429-s001.zip]

Archive with 3 entries (2 files):
- cancers-1123664-supplementary-FINAL/
- cancers-1123664-supplementary-FINAL/Figure S1-S3 and Table S1-S2.docx
- cancers-1123664-supplementary-FINAL/Supplementary data 1. xlsx.xlsx
