# Supplementary material for: Identifying Molecular Signatures of Distinct Modes of Collective Migration in Response to the Microenvironment Using Three-Dimensional Breast Cancer Models
Source: Cancers (Basel). 2021 Mar 20;13(6):1429. doi: 10.3390/cancers13061429 (PMC8004051; doi:10.3390/cancers13061429)
Supplement: Supplementary file 1 [file cancers-13-01429-s001.zip › cancers-1123664-supplementary-FINAL/Supplementary data 1. xlsx.xlsx]

## Sheet: 600D6 vs 150D6 KEGG  fist order
600D6 vs 150D6 Hypoxia, EMT, and migration gene set Fist order interaction network - KEGG pathway enrichment
Pathway	Total	Expected	Hits	P.Value	FDR
Pathways in cancer	530	120	250	1.49e-38	2.37e-36
Epstein-Barr virus infection	201	45.4	127	7.06e-36	7.49e-34
HTLV-I infection	219	49.4	133	7.05e-35	5.6e-33
Viral carcinogenesis	201	45.4	125	2.67e-34	1.7e-32
Cellular senescence	160	36.1	103	3.07e-30	1.63e-28
TNF signaling pathway	110	24.8	80	2.65e-29	1.2e-27
Fluid shear stress and atherosclerosis	139	31.4	92	1.75e-28	6.64e-27
Pancreatic cancer	75	16.9	62	1.88e-28	6.64e-27
Cell cycle	124	28	84	3.53e-27	1.12e-25
AGE-RAGE signaling pathway in diabetic complications	100	22.6	73	5.3e-27	1.53e-25
FoxO signaling pathway	132	29.8	86	5.89e-26	1.56e-24
Measles	138	31.1	88	1.55e-25	3.79e-24
Prostate cancer	97	21.9	70	1.94e-25	4.42e-24
MAPK signaling pathway	295	66.6	146	4.09e-25	8.67e-24
PI3K-Akt signaling pathway	354	79.9	165	1.3e-24	2.58e-23
Proteoglycans in cancer	201	45.4	111	2.65e-24	4.97e-23
HIF-1 signaling pathway	100	22.6	70	3.73e-24	6.56e-23
Thyroid hormone signaling pathway	116	26.2	77	3.92e-24	6.56e-23
Chronic myeloid leukemia	76	17.2	58	2.36e-23	3.75e-22
Neurotrophin signaling pathway	119	26.9	77	4.51e-23	6.83e-22
Focal adhesion	199	44.9	108	7.47e-23	1.08e-21
Kaposi's sarcoma-associated herpesvirus infection	186	42	102	4.26e-22	5.89e-21
T cell receptor signaling pathway	101	22.8	68	5.58e-22	7.39e-21
Chagas disease (American trypanosomiasis)	103	23.2	68	3.03e-21	3.85e-20
Apoptosis	136	30.7	81	7.95e-21	9.72e-20
EGFR tyrosine kinase inhibitor resistance	79	17.8	56	5.59e-20	6.58e-19
Insulin resistance	108	24.4	68	1.52e-19	1.72e-18
Osteoclast differentiation	128	28.9	76	1.68e-19	1.84e-18
Hepatitis C	155	35	86	3.05e-19	3.24e-18
Colorectal cancer	86	19.4	58	5.56e-19	5.68e-18
IL-17 signaling pathway	93	21	61	5.72e-19	5.68e-18
NOD-like receptor signaling pathway	178	40.2	93	2.44e-18	2.35e-17
NF-kappa B signaling pathway	100	22.6	63	3.23e-18	3.02e-17
Renal cell carcinoma	69	15.6	49	1.09e-17	9.89e-17
Th17 cell differentiation	107	24.1	65	1.43e-17	1.26e-16
Small cell lung cancer	93	21	59	2.37e-17	2.04e-16
Toxoplasmosis	113	25.5	67	2.72e-17	2.28e-16
Ubiquitin mediated proteolysis	137	30.9	76	3.89e-17	3.17e-16
Non-small cell lung cancer	66	14.9	47	4.26e-17	3.39e-16
TGF-beta signaling pathway	92	20.8	58	6.83e-17	5.3e-16
VEGF signaling pathway	59	13.3	43	2.35e-16	1.78e-15
ErbB signaling pathway	85	19.2	54	4.99e-16	3.69e-15
Endocrine resistance	98	22.1	59	8.26e-16	5.97e-15
AMPK signaling pathway	120	27.1	67	1.91e-15	1.35e-14
Influenza A	167	37.7	84	2.12e-15	1.46e-14
Hippo signaling pathway	154	34.8	78	1.34e-14	9.03e-14
Acute myeloid leukemia	66	14.9	44	2e-14	1.32e-13
Transcriptional misregulation in cancer	186	42	88	4.79e-14	3.11e-13
Endometrial cancer	58	13.1	40	5.45e-14	3.47e-13
Shigellosis	65	14.7	43	6.03e-14	3.76e-13
B cell receptor signaling pathway	71	16	45	1.61e-13	9.87e-13
Pertussis	76	17.2	47	1.77e-13	1.06e-12
Protein processing in endoplasmic reticulum	165	37.2	79	4.43e-13	2.61e-12
RIG-I-like receptor signaling pathway	70	15.8	44	4.63e-13	2.68e-12
Fc epsilon RI signaling pathway	68	15.3	43	6.32e-13	3.59e-12
Insulin signaling pathway	137	30.9	69	6.54e-13	3.65e-12
Toll-like receptor signaling pathway	104	23.5	57	7.15e-13	3.92e-12
Tuberculosis	179	40.4	83	1.01e-12	5.46e-12
Glioma	75	16.9	45	2.7e-12	1.43e-11
p53 signaling pathway	72	16.2	43	1.03e-11	5.39e-11
Mitophagy - animal	65	14.7	40	1.44e-11	7.35e-11
Prolactin signaling pathway	70	15.8	42	1.46e-11	7.35e-11
Signaling pathways regulating pluripotency of stem cells	139	31.4	67	1.87e-11	9.27e-11
Chemokine signaling pathway	190	42.9	83	4.87e-11	2.38e-10
Adherens junction	72	16.2	42	5.26e-11	2.53e-10
Bladder cancer	41	9.25	29	6.42e-11	3.05e-10
Autophagy - animal	128	28.9	62	8.22e-11	3.84e-10
Salmonella infection	86	19.4	47	8.65e-11	3.99e-10
Th1 and Th2 cell differentiation	92	20.8	49	1.17e-10	5.32e-10
Tight junction	170	38.4	75	2.42e-10	1.08e-09
Proteasome	45	10.2	30	3.01e-10	1.33e-09
Necroptosis	162	36.6	72	3.71e-10	1.59e-09
Jak-STAT signaling pathway	162	36.6	72	3.71e-10	1.59e-09
Central carbon metabolism in cancer	65	14.7	38	4.01e-10	1.7e-09
Longevity regulating pathway	89	20.1	47	4.12e-10	1.7e-09
Pathogenic Escherichia coli infection	55	12.4	34	4.16e-10	1.7e-09
Legionellosis	55	12.4	34	4.16e-10	1.7e-09
Leukocyte transendothelial migration	112	25.3	55	5.03e-10	2.02e-09
GnRH signaling pathway	93	21	48	7.51e-10	2.99e-09
Bacterial invasion of epithelial cells	74	16.7	41	7.95e-10	3.08e-09
Leishmaniasis	74	16.7	41	7.95e-10	3.08e-09
Ras signaling pathway	232	52.4	93	9.39e-10	3.58e-09
Rap1 signaling pathway	206	46.5	85	9.45e-10	3.58e-09
Longevity regulating pathway - multiple species	62	14	36	1.51e-09	5.66e-09
Breast cancer	147	33.2	65	3.45e-09	1.28e-08
Fc gamma R-mediated phagocytosis	91	20.5	46	4.07e-09	1.49e-08
Adipocytokine signaling pathway	69	15.6	38	4.18e-09	1.51e-08
Type II diabetes mellitus	46	10.4	29	4.25e-09	1.52e-08
Aldosterone-regulated sodium reabsorption	37	8.35	25	6.17e-09	2.16e-08
Thyroid cancer	37	8.35	25	6.17e-09	2.16e-08
Regulation of actin cytoskeleton	214	48.3	85	8.43e-09	2.91e-08
Amoebiasis	96	21.7	47	1.04e-08	3.56e-08
Estrogen signaling pathway	138	31.1	61	1.07e-08	3.61e-08
Endocytosis	244	55.1	93	1.9e-08	6.36e-08
Melanoma	72	16.2	38	2.01e-08	6.66e-08
mTOR signaling pathway	153	34.5	65	2.38e-08	7.8e-08
Sphingolipid signaling pathway	119	26.9	54	2.48e-08	8.05e-08
Choline metabolism in cancer	99	22.3	47	3.56e-08	1.14e-07
Axon guidance	181	40.8	73	4.58e-08	1.46e-07
Platinum drug resistance	73	16.5	37	1.23e-07	3.88e-07
Malaria	49	11.1	28	1.63e-07	5.08e-07
Epithelial cell signaling in Helicobacter pylori infection	68	15.3	35	1.65e-07	5.1e-07
Nucleotide excision repair	47	10.6	27	2.34e-07	7.15e-07
Progesterone-mediated oocyte maturation	99	22.3	45	3.4e-07	1.03e-06
Oocyte meiosis	125	28.2	53	5.04e-07	1.51e-06
Circadian rhythm	31	7	20	6.6e-07	1.96e-06
Platelet activation	124	28	52	9.71e-07	2.86e-06
Prion diseases	35	7.9	21	1.97e-06	5.74e-06
Dopaminergic synapse	131	29.6	53	2.85e-06	8.24e-06
Cytosolic DNA-sensing pathway	63	14.2	31	2.93e-06	8.38e-06
Amyotrophic lateral sclerosis (ALS)	51	11.5	26	8.08e-06	2.29e-05
cGMP-PKG signaling pathway	166	37.5	62	9.65e-06	2.72e-05
Gap junction	88	19.9	38	1.23e-05	3.42e-05
MicroRNAs in cancer	299	67.5	99	1.32e-05	3.65e-05
Natural killer cell mediated cytotoxicity	131	29.6	51	1.58e-05	4.34e-05
Non-alcoholic fatty liver disease (NAFLD)	149	33.6	56	2.09e-05	5.67e-05
Inflammatory bowel disease (IBD)	65	14.7	30	2.12e-05	5.7e-05
cAMP signaling pathway	212	47.8	74	2.26e-05	6.03e-05
Glucagon signaling pathway	103	23.2	42	2.4e-05	6.36e-05

## Sheet: 600D6 vs 150D6  fistorder node
600D6 vs 150D6 Hypoxia, EMT and migration gene set Fist order interaction network - Node connectivity
Id	Label	Degree	Betweenness
4088	SMAD3	330	498778
23411	SIRT1	314	489660
3725	JUN	279	415259
207	AKT1	248	361110
3309	HSPA5	236	349832
2908	NR3C1	214	297872
4215	MAP3K3	176	204405
4843	NOS2	170	222920
1869	E2F1	161	199158
472	ATM	117	129837
5578	PRKCA	112	141346
2023	ENO1	96	92731.4
10397	NDRG1	88	109787
1027	CDKN1B	87	83399.5
2309	FOXO3	74	69218.6
7128	TNFAIP3	69	85370
3146	HMGB1	68	69172.5
3939	LDHA	66	61771.2
7046	TGFBR1	66	59879.8
1649	DDIT3	62	48085.5
4035	LRP1	59	77594.8
4846	NOS3	58	75465.9
7852	CXCR4	58	67392.8
23586	DDX58	56	70559.6
3667	IRS1	56	59540.7
467	ATF3	54	32854.4
10891	PPARGC1A	51	54715.7
834	CASP1	48	58453.3
8503	PIK3R3	43	53942.8
7422	VEGFA	39	35951
7057	THBS1	37	44066.7
5265	SERPINA1	32	39621.2
91	ACVR1B	29	29822.8
9361	LONP1	28	21532.1
6383	SDC2	27	30926.5
23645	PPP1R15A	27	21562.6
2355	FOSL2	27	14349.8
2027	ENO3	25	28817.7
112399	EGLN3	25	25592.3
3383	ICAM1	19	13241.8
1081	CGA	18	17548.6
4783	NFIL3	16	12723.1
9270	ITGB1BP1	15	18292.9
10370	CITED2	12	8702.31
5209	PFKFB3	12	6099.46
8829	NRP1	11	14783.2
6387	CXCL12	9	16025.3
7043	TGFB3	9	7218.18
57669	EPB41L5	7	3341.84
7316	UBC	43	317361
1994	ELAVL1	18	44313.8
2033	EP300	18	35243.6
3320	HSP90AA1	16	46223.5
2099	ESR1	15	24665.2
7157	TP53	14	36282.5
3172	HNF4A	13	34056.9
5970	RELA	12	23364.2
3551	IKBKB	11	20348.5
6667	SP1	11	19500.9
672	BRCA1	11	16584
7534	YWHAZ	11	14667.8
6613	SUMO2	11	10941.8
1387	CREBBP	11	8498.03
6714	SRC	10	28619
1958	EGR1	10	15729.4
3326	HSP90AB1	10	12967.2
3091	HIF1A	10	8488.3
367	AR	9	14484.4
3312	HSPA8	9	11688.9
1386	ATF2	9	7424.92
4087	SMAD2	9	3410.49
8517	IKBKG	8	15103.9
2335	FN1	8	14518.1
7532	YWHAG	8	14486.1
1499	CTNNB1	8	10735.7
3308	HSPA4	8	10339.8
4609	MYC	8	9640.45
2932	GSK3B	8	8184.78
351	APP	8	8065.57
3065	HDAC1	8	6648.01
1956	EGFR	7	10582
5925	RB1	7	8800.73
7341	SUMO1	7	8715.43
4092	SMAD7	7	7872.72
1017	CDK2	7	7617.29
1385	CREB1	7	7593.55
1147	CHUK	7	7413.85
7533	YWHAH	7	7174.06
8454	CUL1	7	7063.17
7415	VCP	7	6989
4790	NFKB1	7	5932.45
4089	SMAD4	7	5396.97
4193	MDM2	7	4982.65
7531	YWHAE	7	4565.5
3727	JUND	7	4070.06
6772	STAT1	7	3862.36
10524	KAT5	6	9696.58
5591	PRKDC	6	7703.82
10971	YWHAQ	6	5941.23
2885	GRB2	6	5739.47
10987	COPS5	6	5118.45
6774	STAT3	6	4247.51
2353	FOS	6	3695.46
1051	CEBPB	6	3082.43
7529	YWHAB	6	2994.28
1050	CEBPA	6	2663.5
9611	NCOR1	5	6648.23
5468	PPARG	5	6093.69
5321	PLA2G4A	5	5829.15
10273	STUB1	5	5377.09
5300	PIN1	5	5271.96
7186	TRAF2	5	4746
387082	SUMO4	5	4006.56
4869	NPM1	5	3999.26
7189	TRAF6	5	3855.62
857	CAV1	5	3500.21
57154	SMURF1	5	3481.01
4734	NEDD4	5	3414.48
2113	ETS1	5	3391.44
5371	PML	5	3259.44
2810	SFN	5	3206.52
5501	PPP1CC	5	3070.41
3066	HDAC2	5	2962.56
8850	KAT2B	5	2956.71
8841	HDAC3	5	2867.76
7421	VDR	5	2685.25
3014	H2AFX	5	2557.51
6497	SKI	5	2553.59
5594	MAPK1	5	2487.18
23054	NCOA6	5	2171.15
60	ACTB	5	2116.64
5684	PSMA3	5	1902.08
6908	TBP	5	1822.08
8452	CUL3	5	1784.28
3676	ITGA4	5	1393.78
6502	SKP2	5	1393.16
1021	CDK6	5	1316.98
2146	EZH2	5	1059.82
7266	DNAJC7	4	4656.04
1601	DAB2	4	4457.13
55072	RNF31	4	4116.56
9657	IQCB1	4	3981.06
1213	CLTC	4	3698.17
867	CBL	4	3694.79
10013	HDAC6	4	3692.05
2547	XRCC6	4	3671.79
7528	YY1	4	3568.14
4217	MAP3K5	4	3537.16
3329	HSPD1	4	3527.41
2697	GJA1	4	3514.72
2194	FASN	4	3454.9
5518	PPP2R1A	4	3093.53
3659	IRF1	4	3009.69
7431	VIM	4	2865.5
3313	HSPA9	4	2849.31
6416	MAP2K4	4	2815.35
6711	SPTBN1	4	2784.74
6927	HNF1A	4	2783.94
2648	KAT2A	4	2768.25
23327	NEDD4L	4	2694.66
29110	TBK1	4	2500.54
9612	NCOR2	4	2466.53
841	CASP8	4	2397.92
2247	FGF2	4	2373.15
2597	GAPDH	4	2286.34
5340	PLG	4	2233.88
708	C1QBP	4	2198.91
2	A2M	4	2158.83
3164	NR4A1	4	2078.33
6464	SHC1	4	2075.43
10014	HDAC5	4	2071.53
331	XIAP	4	2065.84
8660	IRS2	4	2038.76
5499	PPP1CA	4	2018.01
2475	MTOR	4	2016.27
1052	CEBPD	4	2001.99
2624	GATA2	4	1981.18
3688	ITGB1	4	1978.23
8453	CUL2	4	1962.18
7015	TERT	4	1945.05
7020	TFAP2A	4	1926.17
10956	OS9	4	1872.32
2274	FHL2	4	1775.71
1026	CDKN1A	4	1739.7
408	ARRB1	4	1733.1
8450	CUL4B	4	1726.26
1432	MAPK14	4	1694.56
4782	NFIC	4	1681.33
2034	EPAS1	4	1667.2
983	CDK1	4	1561.25
7430	EZR	4	1486.7
6233	RPS27A	4	1388.48
8826	IQGAP1	4	1376.42
1786	DNMT1	4	1285.44
4904	YBX1	4	1282.15
8065	CUL5	4	1208
83737	ITCH	4	1193.09
5111	PCNA	4	1179.06
9759	HDAC4	4	1148.26
11140	CDC37	4	1144.56
9063	PIAS2	4	1138.63
5599	MAPK8	4	1135.32
55832	CAND1	4	1029.59
10856	RUVBL2	4	962.53
5315	PKM	4	885.27
5295	PIK3R1	4	860.24
468	ATF4	4	732.91
1053	CEBPE	4	470.94
10011	SRA1	4	438.25
405	ARNT	4	323.26
3054	HCFC1	4	307.54
409	ARRB2	4	256.06
4322	MMP13	4	227.88
55509	BATF3	4	199.99
3726	JUNB	4	126.57
4312	MMP1	4	80.35
1054	CEBPG	4	44.48
11016	ATF7	4	8.39
1654	DDX3X	3	3048.74
6625	SNRNP70	3	2984.55
5054	SERPINE1	3	2972.38
1398	CRK	3	2781.7
9474	ATG5	3	2559.73
4792	NFKBIA	3	2442.06
10010	TANK	3	2393.65
675	BRCA2	3	2251.94
1453	CSNK1D	3	2251.94
6950	TCP1	3	2182.42
7124	TNF	3	2171.8
3009	HIST1H1B	3	2105.31
4791	NFKB2	3	2104.31
6418	SET	3	2029.14
7704	ZBTB16	3	2022.4
3304	HSPA1B	3	2000.6
10980	COPS6	3	1996.51
10291	SF3A1	3	1965.42
10399	GNB2L1	3	1956.39
22938	SNW1	3	1953.51
790	CAD	3	1938.2
3837	KPNB1	3	1917.34
51377	UCHL5	3	1917.34
808	CALM3	3	1903.38
2782	GNB1	3	1903.38
3190	HNRNPK	3	1896.95
3159	HMGA1	3	1889.33
3661	IRF3	3	1884
4292	MLH1	3	1826.3
2078	ERG	3	1818.75
203068	TUBB	3	1816.61
1642	DDB1	3	1782.27
8678	BECN1	3	1773.19
10755	GIPC1	3	1758.58
5894	RAF1	3	1670.03
5764	PTN	3	1661.98
3895	KTN1	3	1618.84
7376	NR1H2	3	1591.37
3716	JAK1	3	1574.88
6498	SKIL	3	1554.53
8115	TCL1A	3	1539.59
476	ATP1A1	3	1532.82
5829	PXN	3	1523.43
10155	TRIM28	3	1500.84
6601	SMARCC2	3	1384.83
8878	SQSTM1	3	1376.8
7507	XPA	3	1331.02
7414	VCL	3	1314.77
6767	ST13	3	1302.43
1937	EEF1G	3	1285.98
673	BRAF	3	1282.94
7375	USP4	3	1261.13
11171	STRAP	3	1236.66
10062	NR1H3	3	1219.82
4297	MLL	3	1192.43
6885	MAP3K7	3	1185.06
7048	TGFBR2	3	1168.68
8942	KYNU	3	1159.43
5058	PAK1	3	1140.84
9978	RBX1	3	1138.75
2280	FKBP1A	3	1076.95
2273	FHL1	3	1076.45
7158	TP53BP1	3	1065.2
1437	CSF2	3	1064.12
4627	MYH9	3	1046.75
3654	IRAK1	3	1045.9
23493	HEY2	3	1040.97
8202	NCOA3	3	1017.72
3305	HSPA1L	3	998.73
920	CD4	3	987.03
5663	PSEN1	3	954.81
3553	IL1B	3	949.73
55914	ERBB2IP	3	937.22
2308	FOXO1	3	937.22
4303	FOXO4	3	937.22
5747	PTK2	3	932.56
9636	ISG15	3	931.36
5290	PIK3CA	3	926.3
595	CCND1	3	907.32
4800	NFYA	3	907.32
5296	PIK3R2	3	900.26
821	CANX	3	897.26
5469	MED1	3	888.97
142	PARP1	3	885.33
8204	NRIP1	3	861.22
6598	SMARCB1	3	859.06
11073	TOPBP1	3	857.52
1111	CHEK1	3	854.14
6256	RXRA	3	842.59
4899	NRF1	3	830.25
2923	PDIA3	3	821.43
4738	NEDD8	3	818.75
5034	P4HB	3	793.54
7251	TSG101	3	783.18
604	BCL6	3	777.61
7088	TLE1	3	762.19
8554	PIAS1	3	759.09
8737	RIPK1	3	744.98
5478	PPIA	3	735.71
7161	TP73	3	735.51
7040	TGFB1	3	720.61
57761	TRIB3	3	710.49
5683	PSMA2	3	706.98
8451	CUL4A	3	700.52
6670	SP3	3	699.16
3981	LIG4	3	637.89
4067	LYN	3	606.04
6599	SMARCC1	3	593.92
348	APOE	3	567
2022	ENG	3	552.52
3717	JAK2	3	486.27
226	ALDOA	3	429.6
7249	TSC2	3	414.04
9768	KIAA0101	3	411.51
5603	MAPK13	3	411.51
7248	TSC1	3	407.74
6217	RPS16	3	369.71
1207	CLNS1A	3	360.33
6188	RPS3	3	360.33
3185	HNRNPF	3	360.33
9641	IKBKE	3	356.31
1831	TSC22D3	3	331.61
3131	HLF	3	282.53
3838	KPNA2	3	282.53
1457	CSNK2A1	3	282.53
6385	SDC4	3	256.15
8848	TSC22D1	3	255.24
2114	ETS2	3	254.63
3310	HSPA6	3	232.48
8648	NCOA1	3	214.39
4654	MYOD1	3	214.39
466	ATF1	3	198.22
10538	BATF	3	172.54
10488	CREB3	3	172.54
55791	LRIF1	3	135.62
6520	SLC3A2	3	115.86
3567	IL5	3	109.7
1991	ELANE	3	100.73
6597	SMARCA4	3	80.35
7042	TGFB2	3	76.67
6789	STK4	3	0
57521	RPTOR	3	0
55743	CHFR	2	2284.19
8290	HIST3H3	2	1373.83
688	KLF5	2	1366.06
4000	LMNA	2	1366.06
6015	RING1	2	1355.53
4763	NF1	2	1330.65
7411	VBP1	2	1241.48
9479	MAPK8IP1	2	1227.45
329	BIRC2	2	1220.97
6929	TCF3	2	1184.16
10393	ANAPC10	2	1164.49
3665	IRF7	2	1146.25
9815	GIT2	2	1146.25
1316	KLF6	2	1095.12
6871	TADA2A	2	1076.11
811	CALR	2	1071.64
2316	FLNA	2	1048.88
11080	DNAJB4	2	1048.88
1029	CDKN2A	2	1043.39
338	APOB	2	1016.29
6721	SREBF2	2	1016.29
1025	CDK9	2	1016.29
56893	UBQLN4	2	1016.29
3909	LAMA3	2	1003.61
57805	KIAA1967	2	998.73
4637	MYL6	2	998.73
2969	GTF2I	2	998.73
8364	HIST4H4	2	998.73
5657	PRTN3	2	994.28
2783	GNB2	2	973.52
2065	ERBB3	2	967.37
26064	RAI14	2	943.37
1859	DYRK1A	2	937.22
6839	SUV39H1	2	937.22
2122	MECOM	2	937.22
1855	DVL1	2	937.22
6935	ZEB1	2	937.22
7846	TUBA1A	2	935.97
6122	RPL3	2	931.63
6124	RPL4	2	931.63
26986	PABPC1	2	931.63
4691	NCL	2	925.76
3192	HNRNPU	2	925.76
5966	REL	2	920.4
4214	MAP3K1	2	920.4
1978	EIF4EBP1	2	912.06
58472	SQRDL	2	901.05
143	PARP4	2	901.05
5717	PSMD11	2	901.05
10294	DNAJA2	2	901.05
3708	ITPR1	2	859.49
6117	RPA1	2	851.4
51523	CXXC5	2	851.4
26574	AATF	2	851.4
51035	UBXN1	2	818.75
840	CASP7	2	818.75
7277	TUBA4A	2	818.75
4110	MAGEA11	2	788.14
4313	MMP2	2	769.07
27178	IL37	2	759.55
23513	SCRIB	2	725.55
7428	VHL	2	724.26
8445	DYRK2	2	724.26
11100	HNRNPUL1	2	724.26
5713	PSMD7	2	716.12
10728	PTGES3	2	716.12
3178	HNRNPA1	2	716.12
9970	NR1I3	2	716.12
573	BAG1	2	708.34
5688	PSMA7	2	706.98
23077	MYCBP2	2	706.98
5914	RARA	2	706.98
5685	PSMA4	2	706.98
5686	PSMA5	2	706.98
54386	TERF2IP	2	699.53
7153	TOP2A	2	680.11
4780	NFE2L2	2	680.11
6196	RPS6KA2	2	680.11
1742	DLG4	2	664.11
5879	RAC1	2	645.75
5710	PSMD4	2	644.5
836	CASP3	2	624.86
5830	PEX5	2	610.1
7520	XRCC5	2	610.1
10075	HUWE1	2	610.1
80176	SPSB1	2	610.1
4436	MSH2	2	604.05
25	ABL1	2	604.05
8607	RUVBL1	2	598.45
1615	DARS	2	597.15
11244	ZHX1	2	593.92
7267	TTC3	2	593.92
5530	PPP3CA	2	593.92
2289	FKBP5	2	593.92
8031	NCOA4	2	593.92
171023	ASXL1	2	593.92
1616	DAXX	2	592.56
11331	PHB2	2	591.59
5093	PCBP1	2	588.12
5094	PCBP2	2	588.12
5777	PTPN6	2	582.47
805	CALM1	2	577.2
1653	DDX1	2	576.33
3646	EIF3E	2	576.33
3315	HSPB1	2	575.17
5327	PLAT	2	570.94
1778	DYNC1H1	2	552.28
51176	LEF1	2	545.08
993	CDC25A	2	545.08
25942	SIN3A	2	545.08
1874	E2F4	2	545.08
4194	MDM4	2	545.08
655	BMP7	2	545.08
5933	RBL1	2	545.08
8570	KHSRP	2	544.7
1445	CSK	2	544.7
4602	MYB	2	533.19
1277	COL1A1	2	527.45
7052	TGM2	2	527.45
1294	COL7A1	2	527.45
5339	PLEC	2	515.81
22992	KDM2A	2	505.62
259	AMBP	2	503.7
27248	ERLEC1	2	503.51
6745	SSR1	2	503.51
1655	DDX5	2	499.32
2957	GTF2A1	2	495.88
1832	DSP	2	491.19
4831	NME2	2	488.91
3002	GZMB	2	479.26
3175	ONECUT1	2	472.64
23164	MPRIP	2	466.84
81	ACTN4	2	466.84
5036	PA2G4	2	466.69
581	BAX	2	466.69
5460	POU5F1	2	463.84
4683	NBN	2	463.31
84148	KAT8	2	463.31
4361	MRE11A	2	463.31
10111	RAD50	2	463.31
6720	SREBF1	2	463.31
9937	DCLRE1A	2	463.31
7486	WRN	2	463.31
8863	PER3	2	463.31
3107	HLA-C	2	453
7132	TNFRSF1A	2	452.86
1191	CLU	2	452.32
112858	TP53RK	2	445.83
8651	SOCS1	2	445.37
54862	CC2D1A	2	441.99
253260	RICTOR	2	441.39
5037	PEBP1	2	441.39
653361	NCF1	2	441.39
79109	MAPKAP1	2	441.39
5207	PFKFB1	2	441.39
5692	PSMB4	2	441.39
2931	GSK3A	2	441.39
25998	IBTK	2	441.39
7391	USF1	2	440.75
2495	FTH1	2	433.33
3660	IRF2	2	433.33
330	BIRC3	2	431.98
1639	DCTN1	2	429.6
4605	MYBL2	2	420.93
3656	IRAK2	2	417.84
26994	RNF11	2	417.84
3839	KPNA3	2	414.04
891	CCNB1	2	414.04
5435	POLR2F	2	413.46
1019	CDK4	2	412.56
4802	NFYC	2	412.56
2534	FYN	2	409.58
8856	NR1I2	2	394.54
10454	TAB1	2	391.65
23118	TAB2	2	391.65
5524	PPP2R4	2	390.83
10752	CHL1	2	388.58
43	ACHE	2	373.6
56647	BCCIP	2	372.78
1434	CSE1L	2	372.78
1894	ECT2	2	372.78
8767	RIPK2	2	372.13
7014	TERF2	2	371.83
7508	XPC	2	371.83
9043	SPAG9	2	369.71
3187	HNRNPH1	2	369.71
71	ACTG1	2	369.71
5520	PPP2R2A	2	361.74
5701	PSMC2	2	360.33
5702	PSMC3	2	360.33
5708	PSMD2	2	360.33
10627	MYL12A	2	360.3
5607	MAP2K5	2	360.3
7337	UBE3A	2	359.75
5901	RAN	2	359.75
5602	MAPK10	2	337.63
5515	PPP2CA	2	335.94
3337	DNAJB1	2	335.94
2011	MARK2	2	335.94
3020	H3F3B	2	332.94
6737	TRIM21	2	332.83
6500	SKP1	2	332.83
9564	BCAR1	2	328.15
9656	MDC1	2	318.93
3024	HIST1H1A	2	317.44
2773	GNAI3	2	310.96
998	CDC42	2	305.85
596	BCL2	2	301.34
6189	RPS3A	2	296.41
5519	PPP2R1B	2	292.12
51547	SIRT7	2	290.78
8301	PICALM	2	282.53
3611	ILK	2	278.83
1965	EIF2S1	2	277.99
22927	HABP4	2	277.99
8795	TNFRSF10B	2	276.79
7322	UBE2D2	2	274.11
4653	MYOC	2	273.41
7013	TERF1	2	262.66
7314	UBB	2	257.15
6446	SGK1	2	257.15
238	ALK	2	252.11
51082	POLR1D	2	239.8
1452	CSNK1A1	2	239.63
9093	DNAJA3	2	232.48
9349	RPL23	2	232.48
10694	CCT8	2	232.48
22948	CCT5	2	232.48
10576	CCT2	2	232.48
92609	TIMM50	2	232.48
84617	TUBB6	2	232.48
3306	HSPA2	2	232.48
908	CCT6A	2	232.48
10574	CCT7	2	232.48
3301	DNAJA1	2	232.48
10575	CCT4	2	232.48
9532	BAG2	2	232.48
9131	AIFM1	2	232.48
292	SLC25A5	2	232.48
7203	CCT3	2	232.48
3836	KPNA1	2	230.58
9459	ARHGEF6	2	229.96
396	ARHGDIA	2	227.03
25898	RCHY1	2	226.55
2147	F2	2	216.48
5336	PLCG2	2	201.05
51141	INSIG2	2	196.42
3575	IL7R	2	196.42
26260	FBXO25	2	196.42
3484	IGFBP1	2	191.62
2288	FKBP4	2	191.62
3437	IFIT3	2	184.79
23410	SIRT3	2	183.86
6478	SIAH2	2	182.99
898	CCNE1	2	181.11
8900	CCNA1	2	181.11
890	CCNA2	2	181.11
4311	MME	2	180.94
9997	SCO2	2	177.65
10537	UBD	2	174.18
3490	IGFBP7	2	172.02
7448	VTN	2	169.7
3678	ITGA5	2	160.03
25895	METTL21B	2	158.8
6195	RPS6KA1	2	149.57
22976	PAXIP1	2	131.13
5579	PRKCB	2	117.75
5582	PRKCG	2	117.75
8743	TNFSF10	2	117.3
3718	JAK3	2	115.89
5781	PTPN11	2	115.89
9021	SOCS3	2	115.89
4773	NFATC2	2	115.86
3689	ITGB2	2	102.94
5309	PITX3	2	100.73
5166	PDK4	2	92.16
81620	CDT1	2	92.16
8553	BHLHE40	2	89.41
5597	MAPK6	2	85.35
7917	BAG6	2	80.49
5230	PGK1	2	79.37
7068	THRB	2	75.25
4036	LRP2	2	69.49
2100	ESR2	2	66.93
60673	C12orf44	2	64.01
2631	GBAS	2	64.01
22983	MAST1	2	62.95
140545	RNF32	2	62.95
7412	VCAM1	2	56.3
55183	RIF1	2	55.27
1915	EEF1A1	2	53.47
9140	ATG12	2	39.58
3184	HNRNPD	2	30.26
4091	SMAD6	2	25.52
9765	ZFYVE16	2	25.52
25805	BAMBI	2	25.52
659	BMPR2	2	25.52
9355	LHX2	2	18.65
3791	KDR	2	0
7874	USP7	2	0
5884	RAD17	2	0
4086	SMAD1	2	0
29915	HCFC2	2	0
2177	FANCD2	2	0
901	CCNG2	2	0
10616	RBCK1	2	0
57506	MAVS	2	0
64127	NOD2	2	0
29108	PYCARD	2	0
79068	FTO	2	0
1511	CTSG	2	0
174	AFP	2	0
6605	SMARCE1	2	0
3576	IL8	2	0
5449	POU1F1	2	0
23426	GRIP1	2	0
3148	HMGB2	2	0
6430	SRSF5	2	0
1107	CHD3	2	0
6612	SUMO3	2	0
4097	MAFG	2	0
7050	TGIF1	2	0
50813	COPS7A	2	0
8239	USP9X	2	0
2354	FOSB	2	0
8061	FOSL1	2	0
860	RUNX2	2	0
3589	IL11	2	0
861	RUNX1	2	0
7975	MAFK	2	0
5179	PENK	2	0
8533	COPS3	2	0
10920	COPS8	2	0
1460	CSNK2B	2	0
2626	GATA4	2	0
1997	ELF1	2	0
1459	CSNK2A2	2	0
1602	DACH1	2	0
1628	DBP	2	0
8925	HERC1	2	0
2175	FANCA	2	0
6399	TRAPPC2	2	0
6445	SGCG	2	0
999	CDH1	2	0
1326	MAP3K8	2	0
10382	TUBB4A	2	0
498	ATP5A1	2	0
8266	UBL4A	2	0
5074	PAWR	2	0
5971	RELB	2	0
5621	PRNP	2	0
7450	VWF	2	0
3856	KRT8	2	0
5728	PTEN	2	0
7273	TTN	2	0
8557	TCAP	2	0
7008	TEF	2	0
6678	SPARC	2	0
9146	HGS	2	0
5228	PGF	2	0
4155	MBP	2	0
6401	SELE	2	0
26039	SS18L1	2	0
1995	ELAVL3	2	0
2887	GRB10	2	0
2064	ERBB2	2	0
6198	RPS6KB1	2	0
5770	PTPN1	2	0
5580	PRKCD	2	0
3480	IGF1R	2	0
9262	STK17B	2	0
94	ACVRL1	2	0
64750	SMURF2	2	0
7345	UCHL1	2	0
3932	LCK	2	0
80854	SETD7	2	0
545	ATR	2	0
11186	RASSF1	2	0
79648	MCPH1	2	0
23512	SUZ12	2	0
990	CDC6	2	0
799	CALCR	2	0
5155	PDGFB	2	0
10657	KHDRBS1	2	0
55748	CNDP2	2	0
2101	ESRRA	2	0
58487	CREBZF	2	0
4137	MAPT	2	0
4628	MYH10	2	0
6421	SFPQ	2	0
10456	HAX1	2	0
9092	SART1	2	0
10018	BCL2L11	2	0
9282	MED14	2	0
2936	GSR	2	0
826	CAPNS1	2	0
3713	IVL	2	0
3075	CFH	2	0
7295	TXN	2	0
3858	KRT10	2	0
3211	HOXB1	2	0
4190	MDH1	2	0
5291	PIK3CB	2	0
1031	CDKN2C	2	0
4851	NOTCH1	2	0
356	FASLG	2	0
5226	PGD	2	0
1973	EIF4A1	2	0
7171	TPM4	2	0
6427	SRSF2	2	0
6742	SSBP1	2	0
3609	ILF3	2	0
6709	SPTAN1	2	0
4296	MAP3K11	2	0
51742	ARID4B	2	0
9411	ARHGAP29	2	0
65266	WNK4	2	0
9971	NR1H4	2	0
10048	RANBP9	2	0
5707	PSMD1	2	0
6048	RNF5	2	0
5570	PKIB	2	0
79842	ZBTB3	2	0
26088	GGA1	2	0
815	CAMK2A	2	0
8945	BTRC	2	0
9958	USP15	2	0
7402	UTRN	1	0
889	KRIT1	1	0
83605	CCM2	1	0
6155	RPL27	1	0
5978	REST	1	0
10371	SEMA3A	1	0
2305	FOXM1	1	0
3397	ID1	1	0
6648	SOD2	1	0
10935	PRDX3	1	0
2290	FOXG1	1	0
5156	PDGFRA	1	0
2538	G6PC	1	0
51701	NLK	1	0
1030	CDKN2B	1	0
5502	PPP1R1A	1	0
5885	RAD21	1	0
79132	DHX58	1	0
22954	TRIM32	1	0
54941	RNF125	1	0
56829	ZC3HAV1	1	0
7323	UBE2D3	1	0
3093	UBE2K	1	0
84282	RNF135	1	0
842	CASP9	1	0
340061	TMEM173	1	0
1540	CYLD	1	0
84166	NLRC5	1	0
64343	AZI2	1	0
25913	POT1	1	0
10060	ABCC9	1	0
10944	C11orf58	1	0
55577	NAGK	1	0
1738	DLD	1	0
3945	LDHB	1	0
6611	SMS	1	0
92483	LDHAL6B	1	0
26277	TINF2	1	0
65057	ACD	1	0
6917	TCEA1	1	0
5050	PAFAH1B3	1	0
7325	UBE2E2	1	0
51009	DERL2	1	0
3958	LGALS3	1	0
79001	VKORC1	1	0
3004	GZMM	1	0
79139	DERL1	1	0
2488	FSHB	1	0
5782	PTPN12	1	0
3973	LHCGR	1	0
2492	FSHR	1	0
1747	DLX3	1	0
2625	GATA3	1	0
23136	EPB41L3	1	0
8125	ANP32A	1	0
6777	STAT5B	1	0
3569	IL6	1	0
7110	TMF1	1	0
917	CD3G	1	0
7026	NR2F2	1	0
10499	NCOA2	1	0
9252	RPS6KA5	1	0
4306	NR3C2	1	0
6347	CCL2	1	0
29893	PSMC3IP	1	0
7041	TGFB1I1	1	0
6602	SMARCD1	1	0
55827	DCAF6	1	0
3001	GZMA	1	0
952	CD38	1	0
6356	CCL11	1	0
23132	RAD54L2	1	0
6354	CCL7	1	0
55644	OSGEP	1	0
3394	IRF8	1	0
8079	MLF2	1	0
23764	MAFF	1	0
6878	TAF6	1	0
5799	PTPRN2	1	0
3163	HMOX2	1	0
8805	TRIM24	1	0
1392	CRH	1	0
52	ACP1	1	0
5763	PTMS	1	0
1059	CENPB	1	0
8030	CCDC6	1	0
6595	SMARCA2	1	0
2063	NR2F6	1	0
26137	ZBTB20	1	0
7205	TRIP6	1	0
1439	CSF2RB	1	0
3683	ITGAL	1	0
8797	TNFRSF10A	1	0
5532	PPP3CB	1	0
55212	BBS7	1	0
54850	FBXL12	1	0
719	C3AR1	1	0
2873	GPS1	1	0
25920	COBRA1	1	0
2950	GSTP1	1	0
6934	TCF7L2	1	0
3558	IL2	1	0
7432	VIP	1	0
5609	MAP2K7	1	0
2961	GTF2E2	1	0
11213	IRAK3	1	0
9498	SLC4A8	1	0
4150	MAZ	1	0
6760	SS18	1	0
2798	GNRHR	1	0
401	PHOX2A	1	0
4835	NQO2	1	0
273	AMPH	1	0
2937	GSS	1	0
7443	VRK1	1	0
4878	NPPA	1	0
6872	TAF1	1	0
1636	ACE	1	0
5531	PPP4C	1	0
9318	COPS2	1	0
7329	UBE2I	1	0
9734	HDAC9	1	0
164	AP1G1	1	0
53615	MBD3	1	0
5595	MAPK3	1	0
5601	MAPK9	1	0
57106	NAT14	1	0
23499	MACF1	1	0
6359	CCL15-CCL14	1	0
6778	STAT6	1	0
25977	NECAP1	1	0
3456	IFNB1	1	0
6775	STAT4	1	0
2050	EPHB4	1	0
6942	TCF20	1	0
3868	KRT16	1	0
5587	PRKD1	1	0
9112	MTA1	1	0
1906	EDN1	1	0
7004	TEAD4	1	0
4666	NACA	1	0
865	CBFB	1	0
597	BCL2A1	1	0
4779	NFE2L1	1	0
6688	SPI1	1	0
8721	EDF1	1	0
3687	ITGAX	1	0
22924	MAPRE3	1	0
122953	JDP2	1	0
602	BCL3	1	0
1263	PLK3	1	0
116071	BATF2	1	0
7051	TGM1	1	0
3732	CD82	1	0
3458	IFNG	1	0
124056	NOXO1	1	0
9586	CREB5	1	0
60468	BACH2	1	0
29888	STRN4	1	0
10973	ASCC3	1	0
5600	MAPK11	1	0
820	CAMP	1	0
334	APLP2	1	0
2516	NR5A1	1	0
6352	CCL5	1	0
2729	GCLC	1	0
8605	PLA2G4C	1	0
7409	VAV1	1	0
84678	KDM2B	1	0
29911	HOOK2	1	0
9	NAT1	1	0
5328	PLAU	1	0
57120	GOPC	1	0
51138	COPS4	1	0
4583	MUC2	1	0
4741	NEFM	1	0
2962	GTF2F1	1	0
9188	DDX21	1	0
9584	RBM39	1	0
2963	GTF2F2	1	0
1588	CYP19A1	1	0
3596	IL13	1	0
4144	MAT2A	1	0
4502	MT2A	1	0
58508	MLL3	1	0
4670	HNRNPM	1	0
3565	IL4	1	0
4435	CITED1	1	0
3705	ITPK1	1	0
57504	MTA3	1	0
2571	GAD1	1	0
5893	RAD52	1	0
3099	HK2	1	0
57492	ARID1B	1	0
23468	CBX5	1	0
29068	ZBTB44	1	0
6619	SNAPC3	1	0
54623	PAF1	1	0
79836	LONRF3	1	0
23287	AGTPBP1	1	0
1674	DES	1	0
5341	PLEK	1	0
7023	TFAP4	1	0
1400	CRMP1	1	0
11161	C14orf1	1	0
7572	ZNF24	1	0
166	AES	1	0
114990	VASN	1	0
7184	HSP90B1	1	0
4543	MTNR1A	1	0
3398	ID2	1	0
196541	METTL21C	1	0
9924	PAN2	1	0
79091	METTL22	1	0
432	ASGR1	1	0
4793	NFKBIB	1	0
3303	HSPA1A	1	0
4544	MTNR1B	1	0
6184	RPN1	1	0
254013	METTL20	1	0
11035	RIPK3	1	0
64374	SIL1	1	0
9451	EIF2AK3	1	0
2081	ERN1	1	0
326	AIRE	1	0
8626	TP63	1	0
3636	INPPL1	1	0
4189	DNAJB9	1	0
4478	MSN	1	0
79823	CAMKMT	1	0
125150	ZSWIM7	1	0
54165	DCUN1D1	1	0
56896	DPYSL5	1	0
3077	HFE	1	0
1374	CPT1A	1	0
3752	KCND3	1	0
80021	TMEM62	1	0
378884	NHLRC1	1	0
54972	TMEM132A	1	0
1801	DPH1	1	0
84557	MAP1LC3A	1	0
100506742	CASP12	1	0
28960	DCPS	1	0
10915	TCERG1	1	0
23640	HSPBP1	1	0
267	AMFR	1	0
92342	METTL18	1	0
3861	KRT14	1	0
23677	SH3BP4	1	0
84959	UBASH3B	1	0
752	FMNL1	1	0
10197	PSME3	1	0
7038	TG	1	0
151194	METTL21A	1	0
3938	LCT	1	0
6440	SFTPC	1	0
324	APC	1	0
7253	TSHR	1	0
84447	SYVN1	1	0
171568	POLR3H	1	0
54487	DGCR8	1	0
57379	AICDA	1	0
9873	FCHSD2	1	0
10409	BASP1	1	0
124512	METTL23	1	0
11137	PWP1	1	0
54431	DNAJC10	1	0
23111	SPG20	1	0
57062	DDX24	1	0
5562	PRKAA1	1	0
196483	FAM86A	1	0
2060	EPS15	1	0
64419	MTMR14	1	0
5236	PGM1	1	0
26007	DAK	1	0
6710	SPTB	1	0
3381	IBSP	1	0
7178	TPT1	1	0
1410	CRYAB	1	0
79056	PRRG4	1	0
2321	FLT1	1	0
6925	TCF4	1	0
2817	GPC1	1	0
7307	U2AF1	1	0
55737	VPS35	1	0
8828	NRP2	1	0
9510	ADAMTS1	1	0
55503	TRPV6	1	0
7074	TIAM1	1	0
94274	PPP1R14A	1	0
5581	PRKCE	1	0
2562	GABRB3	1	0
9495	AKAP5	1	0
6624	FSCN1	1	0
84708	LNX1	1	0
9464	HAND2	1	0
60312	AFAP1	1	0
11214	AKAP13	1	0
222484	LNX2	1	0
928	CD9	1	0
552	AVPR1A	1	0
22985	ACIN1	1	0
8091	HMGA2	1	0
4968	OGG1	1	0
9463	PICK1	1	0
7297	TYK2	1	0
22908	SACM1L	1	0
2917	GRM7	1	0
5337	PLD1	1	0
11033	ADAP1	1	0
10928	RALBP1	1	0
9421	HAND1	1	0
7142	TNP2	1	0
6505	SLC1A1	1	0
90933	TRIM41	1	0
2261	FGFR3	1	0
661	POLR3D	1	0
83540	NUF2	1	0
3399	ID3	1	0
84966	IGSF21	1	0
7988	ZNF212	1	0
440	ASNS	1	0
83933	HDAC10	1	0
57470	LRRC47	1	0
152137	CCDC50	1	0
7805	LAPTM5	1	0
7185	TRAF1	1	0
7763	ZFAND5	1	0
10892	MALT1	1	0
148022	TICAM1	1	0
10318	TNIP1	1	0
26273	FBXO3	1	0
81858	SHARPIN	1	0
2731	GLDC	1	0
6050	RNH1	1	0
3916	LAMP1	1	0
8772	FADD	1	0
55291	PPP6R3	1	0
5920	RARRES3	1	0
3832	KIF11	1	0
65125	WNK1	1	0
6829	SUPT5H	1	0
22866	CNKSR2	1	0
79155	TNIP2	1	0
4175	MCM6	1	0
58484	NLRC4	1	0
338322	NLRP10	1	0
22900	CARD8	1	0
3552	IL1A	1	0
4210	MEFV	1	0
23581	CASP14	1	0
837	CASP4	1	0
10392	NOD1	1	0
114548	NLRP3	1	0
55081	IFT57	1	0
22861	NLRP1	1	0
55655	NLRP2	1	0
147166	TRIM16L	1	0
25959	KANK2	1	0
51061	TXNDC11	1	0
2639	GCDH	1	0
491	ATP2B2	1	0
51070	NOSIP	1	0
2983	GUCY1B3	1	0
1487	CTBP1	1	0
120892	LRRK2	1	0
27254	CSDC2	1	0
3064	HTT	1	0
23239	PHLPP1	1	0
9101	USP8	1	0
157310	PEBP4	1	0
55300	PI4K2B	1	0
1501	CTNND2	1	0
56924	PAK6	1	0
5170	PDPK1	1	0
6622	SNCA	1	0
9181	ARHGEF2	1	0
23589	CARHSP1	1	0
1124	CHN2	1	0
1196	CLK2	1	0
4771	NF2	1	0
79594	MUL1	1	0
5493	PPL	1	0
6386	SDCBP	1	0
5533	PPP3CC	1	0
3082	HGF	1	0
84727	SPSB2	1	0
200933	FBXO45	1	0
11047	ADRM1	1	0
5880	RAC2	1	0
3643	INSR	1	0
11188	NISCH	1	0
8440	NCK2	1	0
868	CBLB	1	0
30837	SOCS7	1	0
7343	UBTF	1	0
10076	PTPRU	1	0
1176	AP3S1	1	0
598	BCL2L1	1	0
51561	IL23A	1	0
10743	RAI1	1	0
283643	C14orf80	1	0
9993	DGCR2	1	0
84247	LDOC1L	1	0
10214	SSX3	1	0
3202	HOXA5	1	0
64288	ZNF323	1	0
3624	INHBA	1	0
93	ACVR2B	1	0
6642	SNX1	1	0
26051	PPP1R16B	1	0
9392	TGFBRAP1	1	0
163	AP2B1	1	0
960	CD44	1	0
55030	FBXO34	1	0
338567	KCNK18	1	0
100506658	OCLN	1	0
54472	TOLLIP	1	0
58533	SNX6	1	0
9943	OXSR1	1	0
10762	NUP50	1	0
997	CDC34	1	0
7525	YES1	1	0
1018	CDK3	1	0
894	CCND2	1	0
54878	DPP8	1	0
9802	DAZAP2	1	0
5196	PF4	1	0
1462	VCAN	1	0
1233	CCR4	1	0
2826	CCR10	1	0
7392	USF2	1	0
3927	LASP1	1	0
23400	ATP13A2	1	0
9097	USP14	1	0
3030	HADHA	1	0
157	ADRBK2	1	0
7841	MOGS	1	0
5294	PIK3CG	1	0
972	CD74	1	0
7535	ZAP70	1	0
1234	CCR5	1	0
2767	GNA11	1	0
7097	TLR2	1	0
8027	STAM	1	0
10001	MED6	1	0
25822	DNAJB5	1	0
8888	MCM3AP	1	0
57591	MKL1	1	0
57680	CHD8	1	0
9351	SLC9A3R2	1	0
55146	ZDHHC4	1	0
7750	ZMYM2	1	0
51588	PIAS4	1	0
4152	MBD1	1	0
57178	ZMIZ1	1	0
5106	PCK2	1	0
1024	CDK8	1	0
56478	EIF4ENIF1	1	0
4149	MAX	1	0
4645	MYO5B	1	0
5836	PYGL	1	0
54778	RNF111	1	0
51586	MED15	1	0
6938	TCF12	1	0
1455	CSNK1G2	1	0
55269	PSPC1	1	0
2192	FBLN1	1	0
10516	FBLN5	1	0
8408	ULK1	1	0
5813	PURA	1	0
7849	PAX8	1	0
5046	PCSK6	1	0
51364	ZMYND10	1	0
1643	DDB2	1	0
29028	ATAD2	1	0
9739	SETD1A	1	0
23269	MGA	1	0
55332	DRAM1	1	0
2965	GTF2H1	1	0
4616	GADD45B	1	0
6671	SP4	1	0
123228	SENP8	1	0
1022	CDK7	1	0
10283	CWC27	1	0
55837	EAPP	1	0
56616	DIABLO	1	0
8914	TIMELESS	1	0
56160	NDNL2	1	0
55869	HDAC8	1	0
8600	TNFSF11	1	0
1876	E2F6	1	0
56999	ADAMTS9	1	0
5800	PTPRO	1	0
3275	PRMT2	1	0
23133	PHF8	1	0
1846	DUSP4	1	0
5934	RBL2	1	0
10926	DBF4	1	0
10950	BTG3	1	0
5245	PHB	1	0
9070	ASH2L	1	0
3012	HIST1H2AB	1	0
4692	NDN	1	0
51335	NGRN	1	0
7029	TFDP2	1	0
2263	FGFR2	1	0
51343	FZR1	1	0
9781	RNF144A	1	0
4236	MFAP1	1	0
55353	LAPTM4B	1	0
1537	CYC1	1	0
1820	ARID3A	1	0
6668	SP2	1	0
7027	TFDP1	1	0
875	CBS	1	0
9399	STOML1	1	0
8029	CUBN	1	0
4043	LRPAP1	1	0
4323	MMP14	1	0
3990	LIPC	1	0
4192	MDK	1	0
9960	USP3	1	0
26270	FBXO6	1	0
4854	NOTCH3	1	0
322	APBB1	1	0
773	CACNA1A	1	0
9784	SNX17	1	0
64714	PDIA2	1	0
23542	MAPK8IP2	1	0
321	APBA2	1	0
4023	LPL	1	0
5888	RAD51	1	0
79035	NABP2	1	0
9700	ESPL1	1	0
50484	RRM2B	1	0
84126	ATRIP	1	0
23300	ATMIN	1	0
9675	TTI1	1	0
8243	SMC1A	1	0
9894	TELO2	1	0
1108	CHD4	1	0
9736	USP34	1	0
51347	TAOK3	1	0
2956	MSH6	1	0
7150	TOP1	1	0
162	AP1B1	1	0
5932	RBBP8	1	0
641	BLM	1	0
9156	EXO1	1	0
1877	E4F1	1	0
55775	TDP1	1	0
6240	RRM1	1	0
11200	CHEK2	1	0
8546	AP3B1	1	0
648	BMI1	1	0
9126	SMC3	1	0
80185	TTI2	1	0
55215	FANCI	1	0
5805	PTS	1	0
4171	MCM2	1	0
6009	RHEB	1	0
213	ALB	1	0
84699	CREB3L3	1	0
57332	CBX8	1	0
1390	CREM	1	0
90993	CREB3L1	1	0
9775	EIF4A3	1	0
4116	MAGOH	1	0
2638	GC	1	0
84467	FBN3	1	0
10589	DRAP1	1	0
5720	PSME1	1	0
5159	PDGFRB	1	0
64837	KLC2	1	0
2244	FGB	1	0
5859	QARS	1	0
57562	KIAA1377	1	0
930	CD19	1	0
27037	TRMT2A	1	0
8293	SERF1A	1	0
558	AXL	1	0
3735	KARS	1	0
79980	DSN1	1	0
10058	ABCB6	1	0
10006	ABI1	1	0
64780	MICAL1	1	0
5293	PIK3CD	1	0
5184	PEPD	1	0
1743	DLST	1	0
10053	AP1M2	1	0
7458	EIF4H	1	0
6285	S100B	1	0
2130	EWSR1	1	0
10484	SEC23A	1	0
4597	MVD	1	0
1938	EEF2	1	0
7090	TLE3	1	0
10072	DPP3	1	0
3476	IGBP1	1	0
6224	RPS20	1	0
308	ANXA5	1	0
10135	NAMPT	1	0
6897	TARS	1	0
9796	PHYHIP	1	0
54749	EPDR1	1	0
6425	SFRP5	1	0
202333	CMYA5	1	0
55226	NAT10	1	0
8287	USP9Y	1	0
91582	RPS19BP1	1	0
53335	BCL11A	1	0
3622	ING2	1	0
56672	AKIP1	1	0
84444	DOT1L	1	0
5947	RBP1	1	0
11051	NUDT21	1	0
8814	CDKL1	1	0
51142	CHCHD2	1	0
9575	CLOCK	1	0
2017	CTTN	1	0
23710	GABARAPL1	1	0
3297	HSF1	1	0
23476	BRD4	1	0
57654	UVSSA	1	0
81624	DIAPH3	1	0
3280	HES1	1	0
81631	MAP1LC3B	1	0
328	APEX1	1	0
10533	ATG7	1	0
4298	MLLT1	1	0
7358	UGDH	1	0
775	CACNA1C	1	0
6137	RPL13	1	0
4736	RPL10A	1	0
191	AHCY	1	0
23326	USP22	1	0
22933	SIRT2	1	0
79365	BHLHE41	1	0
3621	ING1	1	0
51341	ZBTB7A	1	0
4300	MLLT3	1	0
1856	DVL2	1	0
23101	MCF2L2	1	0
4261	CIITA	1	0
23378	RRP8	1	0
4613	MYCN	1	0
7078	TIMP3	1	0
4048	LTA4H	1	0
58517	RBM25	1	0
134492	NUDCD2	1	0
406	ARNTL	1	0
1789	DNMT3B	1	0
80237	ELL3	1	0
3090	HIC1	1	0
23657	SLC7A11	1	0
4208	MEF2C	1	0
140465	MYL6B	1	0
5837	PYGM	1	0
10342	TFG	1	0
653499	LGALS7B	1	0
54504	CPVL	1	0
5201	PFDN1	1	0
2549	GAB1	1	0
9782	MATR3	1	0
4641	MYO1C	1	0
55075	UACA	1	0
10040	TOM1L1	1	0
10788	IQGAP2	1	0
10910	SUGT1	1	0
55011	PIH1D1	1	0
8725	URI1	1	0
84231	TRAF7	1	0
51474	LIMA1	1	0
5606	MAP2K3	1	0
4659	PPP1R12A	1	0
1073	CFL2	1	0
85477	SCIN	1	0
84790	TUBA1C	1	0
79657	RPAP3	1	0
1627	DBN1	1	0
347733	TUBB2B	1	0
11260	XPOT	1	0
55658	RNF126	1	0
4640	MYO1A	1	0
5211	PFKL	1	0
29766	TMOD3	1	0
51065	RPS27L	1	0
26993	AKAP8L	1	0
9529	BAG5	1	0
4141	MARS	1	0
2771	GNAI2	1	0
8409	UXT	1	0
4163	MCC	1	0
4642	MYO1D	1	0
23603	CORO1C	1	0
7022	TFAP2C	1	0
8022	LHX3	1	0
7021	TFAP2B	1	0
23770	FKBP8	1	0
84962	AJUBA	1	0
8994	LIMD1	1	0
126374	WTIP	1	0
5564	PRKAB1	1	0
50804	MYEF2	1	0
11315	PARK7	1	0
57698	KIAA1598	1	0
644815	FAM83G	1	0
23053	ZSWIM8	1	0
9743	ARHGAP32	1	0
11332	ACOT7	1	0
7099	TLR4	1	0
4794	NFKBIE	1	0
5718	PSMD12	1	0
4221	MEN1	1	0
6874	TAF4	1	0
11060	WWP2	1	0
8317	CDC7	1	0
2494	NR5A2	1	0
10213	PSMD14	1	0
3840	KPNA4	1	0
5537	PPP6C	1	0
8289	ARID1A	1	0
1463	NCAN	1	0
10423	CDIPT	1	0
9368	SLC9A3R1	1	0
8573	CASK	1	0
5338	PLD2	1	0
9987	HNRPDL	1	0
7514	XPO1	1	0
9919	SEC16A	1	0
3841	KPNA5	1	0
10471	PFDN6	1	0
55922	NKRF	1	0
6836	SURF4	1	0
10092	ARPC5	1	0
8837	CFLAR	1	0
8653	DDX3Y	1	0
5187	PER1	1	0
5364	PLXNB1	1	0
26227	PHGDH	1	0
5709	PSMD3	1	0
3227	HOXC11	1	0
10236	HNRNPR	1	0
5612	PRKRIR	1	0
2037	EPB41L2	1	0
10542	LAMTOR5	1	0
10253	SPRY2	1	0
27243	CHMP2A	1	0
7105	TSPAN6	1	0
9184	BUB3	1	0
8444	DYRK3	1	0
8405	SPOP	1	0
4430	MYO1B	1	0
10314	LANCL1	1	0
813	CALU	1	0
10768	AHCYL1	1	0
57016	AKR1B10	1	0
8997	KALRN	1	0
9891	NUAK1	1	0
4976	OPA1	1	0
9839	ZEB2	1	0
23028	KDM1A	1	0
9882	TBC1D4	1	0
1687	DFNA5	1	0
1620	DBC1	1	0
904	CCNT1	1	0
23633	KPNA6	1	0
6643	SNX2	1	0
9669	EIF5B	1	0
10206	TRIM13	1	0
5362	PLXNA2	1	0
9722	NOS1AP	1	0
9672	SDC3	1	0
9810	RNF40	1	0
9507	ADAMTS4	1	0
3161	HMMR	1	0
10612	TRIM3	1	0
7289	TULP3	1	0
1431	CS	1	0
8819	SAP30	1	0
9862	MED24	1	0
8726	EED	1	0
23451	SF3B1	1	0
1600	DAB1	1	0
8928	FOXH1	1	0
9099	USP2	1	0
10637	LEFTY1	1	0
9191	DEDD	1	0
639	PRDM1	1	0
5495	PPM1B	1	0
8604	SLC25A12	1	0
10211	FLOT1	1	0
9025	RNF8	1	0
9219	MTA2	1	0
9945	GFPT2	1	0
9913	SUPT7L	1	0
8470	SORBS2	1	0
161	AP2A2	1	0
11143	KAT7	1	0
7957	EPM2A	1	0
23557	SNAPIN	1	0
10626	TRIM16	1	0
9372	ZFYVE9	1	0
6840	SVIL	1	0
51567	TDP2	1	0
2181	ACSL3	1	0
9077	DIRAS3	1	0
90865	IL33	1	0
6780	STAU1	1	0
11319	ECD	1	0
30008	EFEMP2	1	0
9623	TCL1B	1	0
10551	AGR2	1	0
8915	BCL10	1	0
9134	CCNE2	1	0
216	ALDH1A1	1	0
1719	DHFR	1	0
2157	F8	1	0
3251	HPRT1	1	0
203	AK1	1	0
3240	HP	1	0
2158	F9	1	0
100	ADA	1	0
3265	HRAS	1	0
3845	KRAS	1	0
3949	LDLR	1	0
7252	TSHB	1	0
1082	CGB	1	0
2689	GH2	1	0
1443	CSH2	1	0
3559	IL2RA	1	0
3045	HBD	1	0
1280	COL2A1	1	0
1281	COL3A1	1	0
1282	COL4A1	1	0
2243	FGA	1	0
350	APOH	1	0
5004	ORM1	1	0
197	AHSG	1	0
7018	TF	1	0
915	CD3D	1	0
6185	RPN2	1	0
3479	IGF1	1	0
481	ATP1B1	1	0
3690	ITGB3	1	0
1583	CYP11A1	1	0
6279	S100A8	1	0
710	SERPING1	1	0
6176	RPLP1	1	0
6175	RPLP0	1	0
6741	SSB	1	0
3875	KRT18	1	0
909	CD1A	1	0
5241	PGR	1	0
2821	GPI	1	0
7170	TPM3	1	0
3685	ITGAV	1	0
354	KLK3	1	0
154	ADRB2	1	0
669	BPGM	1	0
7169	TPM2	1	0
1278	COL1A2	1	0
309	ANXA6	1	0
6218	RPS17	1	0
3921	RPSA	1	0
5452	POU2F2	1	0
2026	ENO2	1	0
3956	LGALS1	1	0
7141	TNP1	1	0
5047	PAEP	1	0
7168	TPM1	1	0
3625	INHBB	1	0
3223	HOXC6	1	0
100137049	PLA2G4B	1	0
2737	GLI3	1	0
5911	RAP2A	1	0
3008	HIST1H1E	1	0
1558	CYP2C8	1	0
7035	TFPI	1	0
3815	KIT	1	0
2035	EPB41	1	0
7372	UMPS	1	0
3684	ITGAM	1	0
1559	CYP2C9	1	0
4953	ODC1	1	0
3615	IMPDH2	1	0
5744	PTHLH	1	0
1152	CKB	1	0
3234	HOXD8	1	0
6997	TDGF1	1	0
3283	HSD3B1	1	0
6402	SELL	1	0
3213	HOXB3	1	0
6628	SNRPB	1	0
3554	IL1R1	1	0
4318	MMP9	1	0
5451	POU2F1	1	0
3191	HNRNPL	1	0
2006	ELN	1	0
3096	HIVEP1	1	0
5896	RAG1	1	0
6118	RPA2	1	0
4582	MUC1	1	0
2623	GATA1	1	0
3691	ITGB4	1	0
286	ANK1	1	0
4690	NCK1	1	0
3007	HIST1H1D	1	0
3006	HIST1H1C	1	0
488	ATP2A2	1	0
3925	STMN1	1	0
7564	ZNF16	1	0
6129	RPL7	1	0
3929	LBP	1	0
6382	SDC1	1	0
22926	ATF6	1	0
54578	UGT1A6	1	0
3098	HK1	1	0
5434	POLR2E	1	0
963	CD53	1	0
2002	ELK1	1	0
7030	TFE3	1	0
490	ATP2B1	1	0
5455	POU3F3	1	0
7133	TNFRSF1B	1	0
4074	M6PR	1	0
3013	HIST1H2AD	1	0
4001	LMNB1	1	0
1289	COL5A1	1	0
4703	NEB	1	0
5921	RASA1	1	0
4128	MAOA	1	0
48	ACO1	1	0
4254	KITLG	1	0
7416	VDAC1	1	0
3010	HIST1H1T	1	0
6699	SPRR1B	1	0
5567	PRKACB	1	0
5479	PPIB	1	0
3730	KAL1	1	0
5803	PTPRZ1	1	0
493	ATP2B4	1	0
1606	DGKA	1	0
1647	GADD45A	1	0
3488	IGFBP5	1	0
3371	TNC	1	0
4801	NFYB	1	0
6046	BRD2	1	0
5682	PSMA1	1	0
5080	PAX6	1	0
11338	U2AF2	1	0
3284	HSD3B2	1	0
6275	S100A4	1	0
5725	PTBP1	1	0
92	ACVR2A	1	0
1803	DPP4	1	0
4719	NDUFS1	1	0
7003	TEAD1	1	0
3235	HOXD9	1	0
3236	HOXD10	1	0
1843	DUSP1	1	0
7593	MZF1	1	0
6257	RXRB	1	0
1490	CTGF	1	0
5927	KDM5A	1	0
1892	ECHS1	1	0
996	CDC27	1	0
896	CCND3	1	0
7465	WEE1	1	0
554	AVPR2	1	0
6249	CLIP1	1	0
11151	CORO1A	1	0
6278	S100A7	1	0
3232	HOXD3	1	0
3237	HOXD11	1	0
10963	STIP1	1	0
3799	KIF5B	1	0
1562	CYP2C18	1	0
4176	MCM7	1	0
6472	SHMT2	1	0
5646	PRSS3	1	0
5957	RCVRN	1	0
6119	RPA3	1	0
5981	RFC1	1	0
6698	SPRR1A	1	0
5743	PTGS2	1	0
4488	MSX2	1	0
5105	PCK1	1	0
178	AGL	1	0
9276	COPB2	1	0
88	ACTN2	1	0
8021	NUP214	1	0
3849	KRT2	1	0
509	ATP5C1	1	0
5087	PBX1	1	0
5985	RFC5	1	0
1968	EIF2S3	1	0
846	CASR	1	0
5997	RGS2	1	0
8242	KDM5C	1	0
3376	IARS	1	0
5297	PI4KA	1	0
6232	RPS27	1	0
10128	LRPPRC	1	0
5704	PSMC4	1	0
7417	VDAC2	1	0
4905	NSF	1	0
79184	BRCC3	1	0
6125	RPL5	1	0
6203	RPS9	1	0
6204	RPS10	1	0
10413	YAP1	1	0
832	CAPZB	1	0
553	AVPR1B	1	0
7104	TM4SF4	1	0
6662	SOX9	1	0
2730	GCLM	1	0
5714	PSMD8	1	0
6318	SERPINB4	1	0
7916	PRRC2A	1	0
9261	MAPKAPK2	1	0
223	ALDH9A1	1	0
2339	FNTA	1	0
6301	SARS	1	0
4122	MAN2A2	1	0
1454	CSNK1E	1	0
379	ARL4D	1	0
10664	CTCF	1	0
7423	VEGFB	1	0
9972	NUP153	1	0
5903	RANBP2	1	0
5664	PSEN2	1	0
2010	EMD	1	0
871	SERPINH1	1	0
1785	DNM2	1	0
10140	TOB1	1	0
10914	PAPOLA	1	0
8087	FXR1	1	0
7879	RAB7A	1	0
7818	DAP3	1	0
55769	ZNF83	1	0
6748	SSR4	1	0
10134	BCAP31	1	0
1573	CYP2J2	1	0
4204	MECP2	1	0
7915	ALDH5A1	1	0
3295	HSD17B4	1	0
7321	UBE2D1	1	0
8237	USP11	1	0
190	NR0B1	1	0
3068	HDGF	1	0
220988	HNRNPA3	1	0
5910	RAP1GDS1	1	0
7410	VAV2	1	0
829	CAPZA1	1	0
3651	PDX1	1	0
5536	PPP5C	1	0
5347	PLK1	1	0
23647	ARFIP2	1	0
9798	IST1	1	0
6570	SLC18A1	1	0
6310	ATXN1	1	0
5887	RAD23B	1	0
6236	RRAD	1	0
4673	NAP1L1	1	0
7351	UCP2	1	0
4515	MTCP1	1	0
1488	CTBP2	1	0
55333	SYNJ2BP	1	0
668	FOXL2	1	0
114609	TIRAP	1	0
7167	TPI1	1	0
5687	PSMA6	1	0
1163	CKS1B	1	0
7334	UBE2N	1	0
51552	RAB14	1	0
3670	ISL1	1	0
387	RHOA	1	0
29927	SEC61A1	1	0
10238	DCAF7	1	0
10204	NUTF2	1	0
5500	PPP1CB	1	0
5700	PSMC1	1	0
5705	PSMC5	1	0
6202	RPS8	1	0
6222	RPS18	1	0
6632	SNRPD1	1	0
6634	SNRPD3	1	0
5706	PSMC6	1	0
5436	POLR2G	1	0
8766	RAB11A	1	0
2104	ESRRG	1	0
6191	RPS4X	1	0
6194	RPS6	1	0
8346	HIST1H2BC	1	0
5906	RAP1A	1	0
6230	RPS25	1	0
6231	RPS26	1	0
6160	RPL31	1	0
6132	RPL8	1	0
7311	UBA52	1	0
7320	UBE2B	1	0
7332	UBE2L3	1	0
58	ACTA1	1	0
10383	TUBB4B	1	0
8358	HIST1H3A	1	0
165324	UBXN2A	1	0
3043	HBB	1	0
8602	NOP14	1	0
5307	PITX1	1	0
6364	CCL20	1	0
6152	RPL24	1	0
5250	SLC25A3	1	0
2959	GTF2B	1	0
1020	CDK5	1	0
6652	SORD	1	0
7073	TIAL1	1	0
10487	CAP1	1	0
2313	FLI1	1	0
8140	SLC7A5	1	0
1810	DR1	1	0
6304	SATB1	1	0
4205	MEF2A	1	0
4808	NHLH2	1	0
5351	PLOD1	1	0
9590	AKAP12	1	0
7127	TNFAIP2	1	0
5329	PLAUR	1	0
5588	PRKCQ	1	0
90	ACVR1	1	0
8763	CD164	1	0
4486	MST1R	1	0
6736	SRY	1	0
4084	MXD1	1	0
5590	PRKCZ	1	0
2902	GRIN1	1	0
1917	EEF1A2	1	0
7373	COL14A1	1	0
5068	REG3A	1	0
2673	GFPT1	1	0
677	ZFP36L1	1	0
5465	PPARA	1	0
6429	SRSF4	1	0
5097	PCDH1	1	0
1660	DHX9	1	0
3959	LGALS3BP	1	0
961	CD47	1	0
5481	PPID	1	0
6749	SSRP1	1	0
5928	RBBP4	1	0
444	ASPH	1	0
2202	EFEMP1	1	0
2186	BPTF	1	0
991	CDC20	1	0
3608	ILF2	1	0
288	ANK3	1	0
1739	DLG1	1	0
7799	PRDM2	1	0
8881	CDC16	1	0
80347	COASY	1	0
31	ACACA	1	0
7187	TRAF3	1	0
5598	MAPK7	1	0
5062	PAK2	1	0
6788	STK3	1	0
6909	TBX2	1	0
5069	PAPPA	1	0
2904	GRIN2B	1	0
6431	SRSF6	1	0
10146	G3BP1	1	0
24138	IFIT5	1	0
5527	PPP2R5C	1	0
9094	UNC119	1	0
11018	TMED1	1	0
9412	MED21	1	0
4580	MTX1	1	0
6996	TDG	1	0
5190	PEX6	1	0
7159	TP53BP2	1	0
2275	FHL3	1	0
113457	TUBA3D	1	0
864	RUNX3	1	0
7919	DDX39B	1	0
5753	PTK6	1	0
950	SCARB2	1	0
7804	LRP8	1	0
3606	IL18	1	0
9817	KEAP1	1	0
8874	ARHGEF7	1	0
3396	ICT1	1	0
10148	EBI3	1	0
1974	EIF4A2	1	0
5955	RCN2	1	0
7706	TRIM25	1	0
2318	FLNC	1	0
4739	NEDD9	1	0
2195	FAT1	1	0
3887	KRT81	1	0
1659	DHX8	1	0
9685	CLINT1	1	0
9975	NR1D2	1	0
26130	GAPVD1	1	0
56970	ATXN7L3	1	0
9861	PSMD6	1	0
9744	ACAP1	1	0
9869	SETDB1	1	0
10130	PDIA6	1	0
177	AGER	1	0
5163	PDK1	1	0
8682	PEA15	1	0
[truncated: 294 more rows]

## Sheet: 600D6 vs 150D6  genes -pathways
600D6 vs 150D6 Hypoxia, EMT, and migration gene set Fist order interaction network - genes in selected pathways
Pathways in cancer	TNF signaling pathway	Cell cycle	FoxO signaling pathway	MAPK signaling pathway	PI3K-Akt signaling pathway	HIF-1 signaling pathway	Focal adhesion	L-17 signaling pathway	NF-kappa B signaling pathway	TGF-beta signaling pathway	p53 signaling pathway	Adherens junction	Tight junction	Jak-STAT signaling pathway	Ras signaling pathway	Breast cancer	Regulation of actin cytoskeleton	Rap1 signaling pathway
SMAD3	AKT1	SMAD3	SIRT1	AKT1	AKT1	NOS2	AKT1	JUN	DDX58	SMAD3	ATM	SMAD3	JUN	AKT1	AKT1	AKT1	ITGA5	AKT1
NOS2	JUN	CDKN1B	SMAD3	MAP3K3	CDKN1B	AKT1	JUN	TNFAIP3	ATM	BMP4	CCNG2	TGFBR1	OCLN	IL6ST	KDR	JUN	ITGAD	KRIT1
AKT1	TNFAIP3	ATM	AKT1	JUN	ITGA5	CDKN1B	ITGA5	IKBKB	TNFAIP3	TGFBR1	TP53	EP300	PCNA	AKT2	PRKCA	AKT2	PDGFRA	KDR
CDKN1B	AKT2	E2F1	CDKN1B	KDR	KDR	VHL	KDR	MAPK6	IKBKB	EP300	CDK6	CREBBP	MYH9	EP300	AKT2	E2F1	MYH9	PRKCA
BMP4	IKBKB	EP300	ATM	PRKCA	PRKCA	PRKCA	PRKCA	ELAVL1	PLCG1	CREBBP	CASP9	CDH1	NEDD4L	CREBBP	ELK1	SP1	GIT1	ID1
JUN	IRF1	CREBBP	FOXO3	AKT2	FOXO3	AKT2	AKT2	GSK3B	PRKCB	SP1	CDK2	SMAD4	PARD6B	PDGFRA	IKBKB	BRCA1	BCAR1	PDGFRA
VHL	NOD2	CDKN2B	IRS1	DDIT3	IRS1	ENO1	ELK1	TBK1	CYLD	CDKN2B	THBS1	NLK	MAP2K7	STAT1	PDGFRA	MYC	PPP1CA	CTNNB1
IL6ST	VCAM1	SKP2	AKT2	TGFBR1	AKT2	NOS3	PDGFRA	MAPK13	VCAM1	ID1	CDKN1A	CTNNB1	EZR	MYC	STK4	TP53	CXCR4	BCAR1
PRKCA	MAPK13	PCNA	TGFBR1	ELK1	NOS3	EGLN3	CTNNB1	HSP90AA1	ICAM1	SMAD4	CCND1	ACP1	MAP3K1	GRB2	GRB2	CDK6	PFN2	PRKCB
AKT2	ATF2	YWHAH	EP300	IKBKB	BRCA1	EP300	GRB2	IL6	CXCL12	SMAD1	CD82	FYN	CCND1	PIK3R3	PLCG1	CTNNB1	ITGA4	MAPK13
E2F1	CREB1	SMAD4	CREBBP	PDGFRA	IKBKB	CREBBP	GSK3B	IL5	IL8	MYC	MDM2	EGFR	MAPK9	STAT5B	PRKCB	GRB2	FN1	THBS1
EGLN3	ICAM1	YWHAE	CDKN2B	MYC	YWHAH	HIF1A	BCAR1	CCL2	NFKB1	TGFB3	BCL2L1	TCF7L2	RUNX1	IL6	TBK1	GSK3B	CXCL12	PIK3R3
TGFBR1	PIK3R3	YWHAZ	SKP2	NLK	YWHAE	PGK1	PPP1CA	CCL11	IL1B	ACVR1B	CASP8	TGFBR2	MAPK8	IL5	ETS2	ESR1	PIK3R3	VEGFA
CTBP1	IL6	YWHAB	USP7	TP53	YWHAZ	ENO3	PRKCB	IL8	UBE2I	SMURF1	PTEN	MAPK3	GATA4	PIAS2	PIK3R3	PIK3R3	RAF1	RAF1
EP300	RPS6KA5	MYC	IKBKB	STK4	PDGFRA	PLCG1	ITGA4	CCL7	BCL2A1	SMAD7	CDKN2A	MAPK1	TUBA1A	RAF1	VEGFA	NCOA1	ITGB2	ITGB2
CREBBP	CCL2	TP53	SOD2	TGFB3	G6PC	TIMP1	FN1	CSF2	RELA	THBS1	PIDD	CSNK2B	MAPK10	STAT3	RAF1	RAF1	ITGAL	ITGAL
SP1	CSF2	CDK6	TNFSF10	GRB2	YWHAB	PRKCB	THBS1	NFKB1	TRAF2	TGFBR2	TNFRSF10B	SMAD2	MYL12A	CSF2	NFKB1	EGFR	EGFR	EGFR
CDKN2B	NFKB1	TGFB3	SMAD4	PRKCB	MYC	LDHA	PIK3R3	IL1B	IKBKG	TGIF1	CASP3	CSNK2A2	SRC	CSF2RB	EGFR	CDKN1A	FGF2	FGF2
CDH1	IL1B	RAD21	FOXG1	MAPK13	TP53	PIK3R3	VEGFA	MMP1	CSNK2B	MAPK3	TSC2	CSNK2A1	ITGB1	EGFR	REL	TCF7L2	EZR	MAPK3
ELK1	CREB3	YWHAG	IRS2	HSPA8	CDK6	VEGFA	RAF1	FOS	PLAU	MAPK1	CHEK1	SRC	MSN	CDKN1A	FGF2	FGF2	MAPK3	MAPK1
PPARG	MAP2K7	GSK3B	G6PC	ATF2	GRB2	IL6	FYN	MAPK3	CSNK2A2	IFNG	BCL2	VCL	PRKAA1	IL2	MAPK3	FOS	MAPK1	PRKD1
SKP2	MAP2K4	MAD2L1	NLK	VEGFA	YWHAG	STAT3	EGFR	MAPK9	CSNK2A1	SMAD2	CDK1	RAC1	CFTR	CCND1	MAPK9	RB1	ITGAX	MAPK11
IKBKB	ATF4	MCM7	CCNG2	RAF1	GSK3B	NFKB1	CCND1	MAPK1	NFKBIA	CUL1	CCND2	ACTB	HSPA4	STAT6	MAPK1	CCND1	VAV1	SRC
HIF1A	FOS	CDK2	STK4	RPS6KA5	CASP9	EGFR	MAPK3	FOSB	BCL2L1	ID2	CCNE1	IQGAP1	TIAM1	IFNB1	ETS1	MAPK3	DOCK1	ITGB1
AR	ITCH	YWHAQ	TGFB3	NR4A1	ITGA4	CDKN1A	MAPK9	FOSL1	RIPK1	ID3	DDB2	RAC2	PRKCE	STAT4	RELA	MAPK1	MYL12A	CDH1
SMAD4	JUNB	PRKDC	GRB2	NFKB1	HSP90AA1	NPPA	MAPK1	RELA	TRAF6	PPP2R1B	ATR	INSR	RAC1	IL11	IKBKG	BRAF	SRC	BRAF
PDGFRA	MAPK3	CDKN1A	ATG12	PPP3CA	CDK2	MAPK3	MAPK8	TRAF2	TAB1	ROCK1	GADD45B	ERBB2	PPP2R1B	IFNG	MAPK8	SHC1	ITGB1	CRK
STAT1	MAPK9	HDAC2	MAPK13	EGFR	ATF2	MAPK1	VAV1	IKBKG	TNFRSF1A	RPS6KB1	BAX	PTPN1	MAP3K5	PIAS1	PLA2G4C	APC	PXN	FLT1
MYC	MAPK1	RB1	CDK2	IL1B	FN1	EDN1	MAPK10	IFNG	RELB	INHBA	SERPINE1	IGF1R	ACTB	IL13	ABL1	PTEN	PTK2	PGF
TP53	IFNB1	CCND1	PIK3R3	PPP3CB	YWHAQ	RELA	DOCK1	MAPK8	PLCG2	SMAD6	RRM2B	CDC42	NEDD4	IL4	MAPK10	ESR2	VCL	TIAM1
STK4	EDN1	MDM2	IL6	TGFBR2	THBS1	IFNG	MYL12A	MAPK11	PIDD	ACVR2B	SFN	PTPN6	ARHGEF2	IL7R	BCL2L1	PIK3R1	MSN	RAC1
CDK6	RELA	ABL1	RAF1	MAP2K7	CREB1	HK2	SRC	MMP13	TRAF1	ZFYVE16	CHEK2	YES1	NF2	JAK1	SHC1	PIK3CA	BRAF	FGFR3
CTNNB1	TRAF2	SMAD2	STAT3	MAP2K4	PIK3R3	CUL2	ITGB1	IL13	MALT1	TGFB1	SIAH1	LEF1	PRKAB1	BCL2L1	FLT1	ERBB2	PPP1CC	CALM1
TGFB3	BCL3	HDAC1	EGFR	ATF4	VEGFA	ALDOA	PXN	JUND	TICAM1	SMURF2	MDM4	PARD3	VASP	PIAS3	PGF	RPS6KB1	CRK	ACTB
GRB2	IKBKG	CUL1	CDKN1A	FGF2	IL6	PFKFB3	PTK2	IL4	IRAK1	RBX1	TP73	MAP3K7	ROCK1	TYK2	TIAM1	PIK3R2	APC	PIK3R1
GSK3B	CREB5	CDKN2A	TGFBR2	FOS	RAF1	FLT1	VCL	MAPK10	BCL2	PPP2CA	CCNE2	ACTN1	ERBB2	IL6R	PLCG2	IGF1R	TIAM1	PRKCG
PLCG1	MAPK8	CDK7	BCL6	ARRB1	NR4A1	PLCG2	BRAF	NFKBIA	ZAP70	E2F4	IGF1	CTNNA1	CDC42	PIK3R1	RAC1	DDB2	RAC1	HGF
CXCR4	MAPK11	MCM6	CCND1	MAP3K1	NFKB1	IL6R	SHC1	HSP90B1	PIAS4	TFDP1	CDK4	ACTN4	PPP2CA	PIK3CA	PLD1	GADD45B	FGFR3	RAC2
PRKCB	CCL5	CHEK1	MAPK3	MAPK3	EGFR	PIK3R1	PPP1CC	TRAF6	LCK	BMPR1B	CCNB1	RHOA	RAPGEF2	SOCS1	RALBP1	TNFSF11	PAK1	PIK3CA
CASP9	MAPK10	TGFB1	MAPK9	MAPK9	CDKN1A	PRKCG	CRK	CASP8	GADD45B	LEFTY1	GADD45A	ACTG1	PARD3	BCL2	FGFR3	LEF1	ACTB	INSR
ESR1	NFKBIA	CDK1	MAPK1	MAPK1	CREB3	PIK3CA	VWF	HSP90AB1	BIRC2	ZFYVE9	CCND3	TJP1	ACTN1	SOCS7	EPHA2	CSNK1A1	IQGAP1	PIK3R2
HSP90AA1	MAP3K8	CCND2	PLK3	RELA	IL2	INSR	CAV1	CEBPB	TNFSF11	TNF	RFWD2	WASF1	CTTN	JAK2	EFNA1	BAX	PAK6	IGF1R
CDK2	RIPK3	RBX1	MDM2	TRAF2	ATF4	BCL2	PTEN	FADD	MAP3K7	INHBB	RCHY1		MYL6B	JAK3	PAK1	NOTCH3	PIK3R1	MAPK14
FN1	RIPK1	CDC20	MAPK8	IKBKG	FGF2	ERBB2	IBSP	CASP3	TLR4	BMP7			MYL6	PIK3R2	CALM1	BRCA2	ROCK1	CDC42
CXCL12	TAB1	BUB1B	MAPK11	MAPK8	CCND1	RPS6KB1	FLT1	MAPK14	CHUK	ACVR2A			MYH10	PTPN11	PAK6	DVL2	RAC2	FGFR2
PIK3R3	CASP8	CCNE1	SMAD2	MAPK11	MAPK3	PIK3R2	PGF	MAPK4	CFLAR	RBL1			SCRIB	SOCS3	PIK3R1	PIK3CD	PIK3CA	PDGFB
VEGFA	TNFRSF1A	CCNA1	MAPK10	PLA2G4C	MAPK1	IGF1R	RAC1	MAP3K7	BCL10	PPP2R1A			TUBA1C	IL23A	PRKCG	KRAS	PIK3R2	PDGFRB
STAT5B	SELE	ATR	IL7R	RPS6KA2	IFNB1	RBX1	PAK1	S100A9	TNF	BMPR1A			ACTN4	OSMR	HGF	HES1	F2	PIK3CD
IL6	CEBPB	GADD45B	FBXO25	JUND	RELA	PFKL	ACTB	MAPK7	LYN	RHOA			PARD6A	LIF	RAC2	NOTCH2	CDC42	CALM3
IL5	TRAF1	RBL2	BRAF	MAPK10	IKBKG	SERPINE1	PAK6	CHUK	PARP1	TGFB2			PRKCI	LIFR	PIK3CA	DVL1	ARHGEF6	MAP2K3
NCOA1	FADD	DBF4	PTEN	MAP2K5	MDM2	EIF4EBP1	PDPK1	TNF	IL1R1	SKP1			PARD6G	PTPN6	INSR	HRAS	FGFR2	GNAI2
RAF1	MAP3K5	TFDP2	PRKAA1	PTPRR	TCL1A	PIK3CD	PIK3R1	S100A8	LBP	ACVR1			CLDN5	OSM	PIK3R2	IGF1	PDGFB	HRAS
RPS6KA5	CASP3	FZR1	PDPK1	MAP3K8	CREB5	GAPDH	LAMA3	MMP3	CD40LG	BAMBI			SLC9A3R1	CCND2	PTPN11	PGR	ACTN1	KRAS
STAT3	PIK3R1	CDC25A	PIK3R1	HSPA1A	IL4	ARNT	PRKCG	MMP9	PTGS2	BMPR2			CD1A	STAM	IGF1R	KIT	ITGAM	IGF1
IL8	PIK3CA	E2F4	PRKAB1	TRAF6	ITGB1	TCEB2	HGF	S100A7	TIRAP	PITX2			CDK4	PIAS4	CDC42	CDK4	PDGFRB	ITGB3
PML	PIK3R2	CCNA2	PIK3CA	BRAF	IL7R	TCEB1	VASP	PTGS2	XIAP	SMAD5			PRKACB	PDGFB	ZAP70	GADD45A	PIK3CD	GNAI3
CCDC6	SOCS3	TFDP1	INSR	TAB1	JAK1	TLR4	ROCK1	CCL20	NFKB2	TGIF2			PPP2R1A	PDGFRB	RALA	PIK3CB	KRAS	KIT
NFKB1	MAPK14	CDC6	PIK3R2	TNFRSF1A	BCL2L1	TF	RAC2	TRAF3	PRKCQ	CHRD			RAB13	PIK3CD	RASSF1	MTOR	DIAPH3	ITGAM
CSF2RB	LIF	ANAPC10	IGF1R	RELB	PTK2	IGF1	PIK3CA	IKBKE	TRAF3				RHOA	HRAS	FGFR2	NOTCH1	MYH10	KITLG
EGFR	BIRC2	ESPL1	MAPK14	CRK	HSP90B1	ENO2	BCL2	TAB2	BIRC3				RAP1A	GH2	ARF6	NFKB2	IQGAP2	PIK3CB
CDKN1A	MMP14	SMC1A	TGFB1	ARRB2	VWF	SLC2A1	ERBB2	ANAPC5	TRIM25				PPP2R2A	CSH2	PDGFB	NOTCH4	PPP1R12A	VEGFB
MSH2	MAP3K7	SFN	CCND2	FLT1	PTEN	HK1	PIK3R2		MYD88				ACTG1	IL2RA	PDGFRB	HEYL	CFL2	VAV2
GSTP1	CREB3L3	CHEK2	PCK2	PGF	PRKAA1	PIK3CB	IGF1R		TAB2				TUBA1B	CNTF	PIK3CD	HEY2	SCIN	RHOA
TCF7L2	CREB3L1	SMC3	SETD7	RAC1	IBSP	MTOR	ILK						TUBA4A	CNTFR	KRAS	HEY1	ACTN4	RAP1A
IL2	PIK3CD	MCM2	GADD45B	FGFR3	FLT1	RPS6	CDC42						PRKCZ	CCND3	FOXO4	NCOA3	SSH1	ACTG1
TGFBR2	MAP2K3	CDC7	RBL2	EPHA2	PGF	PDK1	CCND2						TJP1	PIK3CB	CALM3		ARPC2	PRKCZ
MMP1	CHUK	BUB3	GABARAPL2	IRAK1	HSP90AB1	HKDC1	RELN						DLG1	MTOR	GAB1		ARPC5	GRIN1
FGF2	CFLAR	CCNE2	PIK3CD	MAP3K5	RAC1	EGLN2	BIRC2						TUBA3D	STAT2	GNB2		HRAS	GRIN2B
MMP2	TNF	CDK4	KRAS	EFNA1	FGFR3	EGLN1	PDGFB						LLGL1	IRF9	PLD2		ITGB3	TLN1
FOS	MMP3	CCNB1	FOXO1	CASP3	EPHA2	CAMK2A	CAV3						PPP2R2D	FHL1	CHUK		ITGAV
HDAC2	MMP9	GADD45A	FOXO4	IL1A	PPP2R1B		TLN1						LLGL2	IL11RA	HRAS		ITGB4
RB1	TNFRSF1B	MCM3	GABARAPL1	PAK1	IL6R		ACTN1						INADL	CSF3R	IGF1		PIK3CB
CCND1	PTGS2	RBL1	SGK1	PRKCG	EFNA1		PDGFRB						CGN		PLA2G4B		VAV2
MAPK3	PIK3CB	CDC27	CHUK	PPP3CC	CDC37		PIK3CD						TJP2		KIT		RHOA
MAPK9	CASP7	CCND3	BCL2L11	HGF	PHLPP1		PPP1R12A						RAP2C		RASA1		PPP1CB
MAPK1	CCL20	WEE1	HRAS	RAC2	PDPK1		ACTN4								NF1		ACTG1
STAT6	TRAF3	CDKN2C	IGF1	INSR	TSC2		LAMA5								KITLG		PAK2
STAT4	BIRC3	CCNH	CCNB1	ERBB2	PIK3R1		HRAS								PRKACB		ARHGEF7
ETS1	CASP10	PLK1	RAG1	IGF1R	PHLPP2		COL1A1								PIK3CB		WASF1
EDN1	TAB2	TGFB2	GADD45A	MAPK14	LAMA3		COL2A1								PLA2G4A		LPAR1
SPI1		SKP1	PCK1	CDC42	HGF		COL4A1								FASLG		SPATA13
RELA		CDC16	PIK3CB	TGFB1	PIK3CA		VTN								VEGFB		PIP5K1A
TERT		ANAPC13	FASLG	RAPGEF2	INSR		IGF1								FLT3LG		PPP1R12C
TRAF2		ANAPC5	CSNK1E	MAX	BCL2		ITGB3								RHOA		MYLK2
IKBKG			PLK1	GADD45B	ERBB2		ITGAV								RAP1A		ARHGAP35
RUNX1			TGFB2	DUSP4	RPS6KB1		COL1A2								GNB1
NFE2L2				FGFR2	JAK2		ITGB4								GRIN1
IFNG				NFATC1	JAK3		FLNA								RALGDS
MDM2				MAPK8IP1	RPTOR		LAMA2								PAK2
MAPK8				CACNA1A	PIK3R2		TNC								GRIN2B
ABL1				PDGFB	IGF1R		CCND3								NTRK2
SMAD2				MAPK8IP2	OSMR		PIK3CB								BAD
HDAC1				CACNA1H	OSM		VEGFB								GAB2
IL13				TAOK3	CCND2		VAV2
IL4				MAP3K7	PPP2R5C		RHOA
MAPK10				MAPK7	PPP2CA		PPP1CB
NFKBIA				PDGFRB	PPP2R5B		RAP1A
CUL1				ERBB3	PIK3CG		ACTG1
ITGB1				KRAS	TLR2		XIAP
IL7R				CACNA1C	PCK2		PAK2
CUL2				MEF2C	RELN		BIRC3
JAK1				MECOM	CCNE1		FLNC
BCL2L1				MAPT	RBL2		ZYX
PTK2				MAP2K3	FGFR2		BAD
HSP90B1				HSPA2	PDGFB		PPP1R12C
CBL				CHUK	EIF4EBP1		MYLK2
TRAF6				PPM1B	RHEB		ARHGAP35
BRAF				HRAS	CREB3L3		PARVA
CASP8				TNF	CREB3L1
CRK				HSPB1	DDIT4
APC				IGF1	PDGFRB
PTEN				HSPA1B	CD19
PPARD				PLA2G4B	ERBB3
EPAS1				KIT	PIK3CD
ESR2				IL1R1	KRAS
PGF				STMN1	GNB2
HSP90AB1				HSPA6	SGK1
PLCG2				RASA1	TLR4
RAC1				FLNA	CHUK
CDKN2A				NF1	LAMA5
PLD1				KITLG	BCL2L11
RALBP1				PRKACB	TCL1B
FGFR3				GADD45A	CCNE2
TRAF1				DUSP1	HRAS
FADD				HSPA1L	GH2
IL6R				PLA2G4A	CSH2
CASP3				FASLG	IL2RA
CALM1				MAPKAPK2	COL1A1
PIK3R1				VEGFB	COL2A1
APPL1				FLT3LG	COL4A1
LAMA3				PPP5C	VTN
PRKCG				TGFB2	IGF1
HGF				RAP1A	ITGB3
ROCK1				NFKB2	ITGAV
RAC2				PAK2	COL1A2
PIK3CA				STK3	MYB
BCL2				FLNC	KIT
ERBB2				RPS6KA1	CDK4
RPS6KB1				MAP3K11	ITGB4
JAK2				NTRK2	RXRA
ALK				MYD88	KITLG
JAK3				ECSIT	LAMA2
PIK3R2				TAB2	TNC
IGF1R				DAXX	PPP2R1A
IL23A				LAMTOR3	CCND3
F2				MAP3K2	PCK1
CDC42					PIK3CB
TGFB1					MTOR
CCND2					FASLG
RBX1					VEGFB
GNA11					FLT3LG
RALA					MTCP1
MAX					RPS6
CCNE1					GNB1
PAX8					PPP2R2A
DDB2					PKN2
CCNA1					PPP2R5E
GADD45B					NTRK2
BIRC2					THEM4
RASSF1					PPP2R2D
LEF1					PKN3
FGFR2					TSC1
BAX					LPAR1
NOTCH3					BAD
PDGFB					CSF3R
RARA
RARB
RAD51
BRCA2
MSH6
MLH1
CTNNA1
AGTR1
DVL2
PDGFRB
PIK3CD
KRAS
FOXO1
HES1
MECOM
TFG
CALM3
GNB2
GNAI2
ARNT
NOTCH2
TCEB2
TCEB1
DVL1
CHUK
LAMA5
BCL2L11
CCNE2
HRAS
IL2RA
COL4A1
IGF1
TPM3
ITGAV
KLK3
GNAI3
GLI3
KIT
SLC2A1
CDK4
MMP9
JUP
RXRA
KITLG
PRKACB
LAMA2
GADD45A
RXRB
CCND3
PTGS2
PIK3CB
MTOR
NOTCH1
FASLG
CEBPA
VEGFB
FLT3LG
STAT2
CASP7
CTBP2
CKS1B
RHOA
TGFB2
GNB1
SKP1
XIAP
NFKB2
ZBTB16
RALGDS
TRAF3
BIRC3
NCOA4
KEAP1
TXNRD1
LPAR1
BAD
EGLN2
CSF3R
NOTCH4
EGLN1
HEYL
HEY2
CAMK2A
HEY1
NCOA3

## Sheet: 150CM vs 150D6 KEGG  fist order
150CM vs 150D6 Hypoxia and migration gene set Fist order interaction network - KEGG pathway enrichment
Pathway	Total	Expected	Hits	P.Value	FDR
Hepatitis B	163	14	71	8.25e-34	2.62e-31
Pathways in cancer	530	45.6	134	3.75e-33	5.97e-31
HTLV-I infection	219	18.9	73	6.84e-26	7.25e-24
TNF signaling pathway	110	9.47	50	4.51e-25	3.59e-23
Osteoclast differentiation	128	11	53	3.97e-24	2.53e-22
Cellular senescence	160	13.8	59	1.24e-23	6.58e-22
AGE-RAGE signaling pathway in diabetic complications	100	8.61	46	2.03e-23	9.21e-22
Chagas disease (American trypanosomiasis)	103	8.87	46	9.57e-23	3.8e-21
Prostate cancer	97	8.35	43	3.56e-21	1.26e-19
IL-17 signaling pathway	93	8.01	42	4.31e-21	1.37e-19
Colorectal cancer	86	7.4	40	9.97e-21	2.88e-19
Cell cycle	124	10.7	48	1.89e-20	5.02e-19
Pancreatic cancer	75	6.46	37	2.26e-20	5.53e-19
Chronic myeloid leukemia	76	6.54	36	4.21e-19	9.56e-18
Fluid shear stress and atherosclerosis	139	12	49	7.98e-19	1.69e-17
Epstein-Barr virus infection	201	17.3	59	5.07e-18	9.48e-17
Viral carcinogenesis	201	17.3	59	5.07e-18	9.48e-17
Apoptosis	136	11.7	47	1.06e-17	1.88e-16
Hepatitis C	155	13.3	50	2.56e-17	4.29e-16
Toxoplasmosis	113	9.73	42	2.89e-17	4.59e-16
FoxO signaling pathway	132	11.4	45	9.84e-17	1.49e-15
Kaposi's sarcoma-associated herpesvirus infection	186	16	54	2.4e-16	3.47e-15
MAPK signaling pathway	295	25.4	71	2.68e-16	3.71e-15
Th17 cell differentiation	107	9.21	38	5.6e-15	7.42e-14
Small cell lung cancer	93	8.01	35	8.79e-15	1.06e-13
Neurotrophin signaling pathway	119	10.2	40	9.11e-15	1.06e-13
Leishmaniasis	74	6.37	31	9.3e-15	1.06e-13
Proteoglycans in cancer	201	17.3	54	9.31e-15	1.06e-13
Toll-like receptor signaling pathway	104	8.95	37	1.21e-14	1.32e-13
Endometrial cancer	58	4.99	27	2.13e-14	2.25e-13
PI3K-Akt signaling pathway	354	30.5	74	1.75e-13	1.8e-12
Endocrine resistance	98	8.44	34	3.43e-13	3.4e-12
Renal cell carcinoma	69	5.94	28	4.9e-13	4.72e-12
HIF-1 signaling pathway	100	8.61	34	6.69e-13	6.26e-12
Prolactin signaling pathway	70	6.03	28	7.51e-13	6.82e-12
T cell receptor signaling pathway	101	8.69	34	9.28e-13	8.2e-12
Acute myeloid leukemia	66	5.68	27	1.02e-12	8.76e-12
Estrogen signaling pathway	138	11.9	40	2.21e-12	1.8e-11
Measles	138	11.9	40	2.21e-12	1.8e-11
Hippo signaling pathway	154	13.3	42	5.71e-12	4.54e-11
Focal adhesion	199	17.1	49	5.93e-12	4.6e-11
NOD-like receptor signaling pathway	178	15.3	45	1.71e-11	1.26e-10
Fc epsilon RI signaling pathway	68	5.85	26	1.71e-11	1.26e-10
Bladder cancer	41	3.53	20	1.8e-11	1.3e-10
ErbB signaling pathway	85	7.32	29	3.1e-11	2.19e-10
Pertussis	76	6.54	27	5.15e-11	3.56e-10
GnRH signaling pathway	93	8.01	30	7.03e-11	4.76e-10
Adherens junction	72	6.2	26	7.73e-11	5.12e-10
NF-kappa B signaling pathway	100	8.61	31	1.06e-10	6.89e-10
Shigellosis	65	5.6	24	2.44e-10	1.55e-09
TGF-beta signaling pathway	92	7.92	29	2.74e-10	1.71e-09
B cell receptor signaling pathway	71	6.11	25	3.36e-10	2.02e-09
Thyroid hormone signaling pathway	116	9.99	33	3.36e-10	2.02e-09
Tight junction	170	14.6	41	6.65e-10	3.91e-09
Salmonella infection	86	7.4	27	1.26e-09	7.3e-09
Non-small cell lung cancer	66	5.68	23	2.18e-09	1.24e-08
Tuberculosis	179	15.4	41	3.47e-09	1.94e-08
Epithelial cell signaling in Helicobacter pylori infection	68	5.85	23	4.25e-09	2.33e-08
Breast cancer	147	12.7	36	4.83e-09	2.61e-08
Mitophagy - animal	65	5.6	22	9.14e-09	4.84e-08
Transcriptional misregulation in cancer	186	16	41	1.14e-08	5.97e-08
Thyroid cancer	37	3.18	16	1.76e-08	9.01e-08
Platinum drug resistance	73	6.28	23	1.99e-08	1.01e-07
Th1 and Th2 cell differentiation	92	7.92	26	3e-08	1.49e-07
VEGF signaling pathway	59	5.08	20	4.22e-08	2.06e-07
Inflammatory bowel disease (IBD)	65	5.6	21	5.05e-08	2.43e-07
Insulin resistance	108	9.3	28	6.89e-08	3.27e-07
Wnt signaling pathway	158	13.6	35	1.21e-07	5.67e-07
Influenza A	167	14.4	36	1.65e-07	7.62e-07
Chemokine signaling pathway	190	16.4	39	1.99e-07	9.06e-07
RIG-I-like receptor signaling pathway	70	6.03	21	2.12e-07	9.49e-07
Amoebiasis	96	8.26	25	3.17e-07	1.4e-06
Pathogenic Escherichia coli infection	55	4.73	18	3.69e-07	1.61e-06
EGFR tyrosine kinase inhibitor resistance	79	6.8	22	4.63e-07	1.99e-06
Sphingolipid signaling pathway	119	10.2	28	6.14e-07	2.6e-06
Protein processing in endoplasmic reticulum	165	14.2	34	1.11e-06	4.65e-06
Ubiquitin mediated proteolysis	137	11.8	30	1.26e-06	5.21e-06
Fanconi anemia pathway	54	4.65	17	1.45e-06	5.89e-06
Leukocyte transendothelial migration	112	9.64	26	2.03e-06	8.18e-06
Necroptosis	162	13.9	33	2.09e-06	8.31e-06
Choline metabolism in cancer	99	8.52	24	2.22e-06	8.7e-06
Adipocytokine signaling pathway	69	5.94	19	3.38e-06	1.31e-05
Platelet activation	124	10.7	27	4.8e-06	1.84e-05
p53 signaling pathway	72	6.2	19	6.72e-06	2.55e-05
Endocytosis	244	21	42	8.89e-06	3.33e-05
Insulin signaling pathway	137	11.8	28	1.16e-05	4.28e-05
Glioma	75	6.46	19	1.28e-05	4.68e-05
Dopaminergic synapse	131	11.3	27	1.41e-05	5.09e-05
Longevity regulating pathway	89	7.66	21	1.49e-05	5.32e-05
Signaling pathways regulating pluripotency of stem cells	139	12	28	1.54e-05	5.45e-05
Jak-STAT signaling pathway	162	13.9	31	1.62e-05	5.65e-05
Oocyte meiosis	125	10.8	26	1.71e-05	5.91e-05
Type II diabetes mellitus	46	3.96	14	1.9e-05	6.5e-05
Non-alcoholic fatty liver disease (NAFLD)	149	12.8	29	2.17e-05	7.33e-05
Homologous recombination	41	3.53	13	2.31e-05	7.74e-05
Progesterone-mediated oocyte maturation	99	8.52	22	2.58e-05	8.55e-05
Non-homologous end-joining	13	1.12	7	3.67e-05	0.00012
Malaria	49	4.22	14	4.19e-05	0.000136
Apoptosis - multiple species	33	2.84	11	5.88e-05	0.000189
Mismatch repair	23	1.98	9	6.66e-05	0.000212
AMPK signaling pathway	120	10.3	24	6.98e-05	0.00022
Inflammatory mediator regulation of TRP channels	100	8.61	21	9.43e-05	0.000294
Melanoma	72	6.2	17	9.52e-05	0.000294
Legionellosis	55	4.73	14	0.000166	0.000509
Adrenergic signaling in cardiomyocytes	145	12.5	26	0.000234	0.000708
MicroRNAs in cancer	299	25.7	44	0.000263	0.000789
Regulation of actin cytoskeleton	214	18.4	34	0.000315	0.000935
Central carbon metabolism in cancer	65	5.6	15	0.000318	0.000935
Bacterial invasion of epithelial cells	74	6.37	16	0.000446	0.0013
Hedgehog signaling pathway	47	4.05	12	0.000468	0.00135
Amphetamine addiction	68	5.85	15	0.000533	0.00153
Hypertrophic cardiomyopathy (HCM)	85	7.32	17	0.000777	0.00221
African trypanosomiasis	37	3.18	10	0.000852	0.0024
Amyotrophic lateral sclerosis (ALS)	51	4.39	12	0.00103	0.00288
cAMP signaling pathway	212	18.2	32	0.00115	0.00319
Gap junction	88	7.58	17	0.00117	0.0032
Ras signaling pathway	232	20	34	0.00138	0.00376
Long-term potentiation	67	5.77	14	0.00142	0.00383
Alcoholism	180	15.5	28	0.00145	0.00388
Axon guidance	181	15.6	28	0.00158	0.00419

## Sheet: 150CM vs 150D6  fistorder node
150CM vs 150D6 Hypoxia and migration gene set Fist order interaction network - Node connectivity
Id	Label	Degree	Betweenness
3725	JUN	279	214458
472	ATM	117	90726.6
3164	NR4A1	107	80836.1
4000	LMNA	90	64962.9
7184	HSP90B1	85	59132.6
7046	TGFBR1	66	45404
59	ACTA2	55	37211.9
208	AKT2	53	35453.5
23603	CORO1C	43	34333.6
9314	KLF4	30	14576.6
5351	PLOD1	26	10802.5
54583	EGLN1	23	17431.8
5045	FURIN	16	9994.09
10769	PLK2	13	8158.54
11221	DUSP10	13	7144.7
8519	IFITM1	10	7120.72
183	AGT	10	6013.07
684	BST2	10	4835.13
1942	EFNA1	9	6026.43
7049	TGFBR3	7	1212.91
2621	GAS6	4	2982
3778	KCNMA1	3	1989
133	ADM	1	0
324	APC	134	104284
1277	COL1A1	36	24201.4
23224	SYNE2	19	11087.2
5029	P2RY2	3	1033.58
7316	UBC	21	112327
7157	TP53	6	16930.6
2033	EP300	6	11295.9
6613	SUMO2	6	10846.6
1994	ELAVL1	6	6346.35
1499	CTNNB1	5	11760.1
2335	FN1	5	9625.81
4088	SMAD3	5	8681.54
10987	COPS5	5	8010.6
7534	YWHAZ	5	7550.25
3172	HNF4A	5	5602.42
6667	SP1	5	3716.17
9768	KIAA0101	5	3715.27
7013	TERF1	5	3409.35
351	APP	5	2276.31
5591	PRKDC	4	5801.58
1387	CREBBP	4	5072.4
3091	HIF1A	4	4854.11
5599	MAPK8	4	4720.49
2099	ESR1	4	4696.56
6772	STAT1	4	4252.45
5371	PML	4	4240.27
10524	KAT5	4	3505.47
3065	HDAC1	4	3184.87
7428	VHL	4	3111.53
3014	H2AFX	4	2771.48
51547	SIRT7	4	2127.88
7014	TERF2	4	1848.65
8453	CUL2	4	858.63
1457	CSNK2A1	3	4217.27
4670	HNRNPM	3	4031.85
2932	GSK3B	3	3776.94
1386	ATF2	3	3510.71
4193	MDM2	3	3510.71
8115	TCL1A	3	3087.25
7020	TFAP2A	3	3010.36
672	BRCA1	3	3008.35
7341	SUMO1	3	2633.54
1432	MAPK14	3	2159.76
6774	STAT3	3	2150.93
3320	HSP90AA1	3	2110.73
6497	SKI	3	2110.73
10971	YWHAQ	3	2051.75
7048	TGFBR2	3	1934.24
4087	SMAD2	3	1849.32
4089	SMAD4	3	1849.32
1958	EGR1	3	1686.56
7168	TPM1	3	1531.7
1026	CDKN1A	3	1228.32
6885	MAP3K7	3	1067.54
3066	HDAC2	3	879.07
6597	SMARCA4	3	571.32
55832	CAND1	3	359.31
8452	CUL3	3	359.31
8454	CUL1	3	359.31
213	ALB	2	2979
1915	EEF1A1	2	2302.92
2810	SFN	2	2150.48
9126	SMC3	2	2150.48
6118	RPA2	2	2150.48
6872	TAF1	2	2015.36
23499	MACF1	2	2015.36
29888	STRN4	2	2015.36
1460	CSNK2B	2	2015.36
4582	MUC1	2	2015.36
4436	MSH2	2	1519.44
3551	IKBKB	2	1519.44
1385	CREB1	2	1519.44
8517	IKBKG	2	1519.44
25	ABL1	2	1519.44
2950	GSTP1	2	1363.87
6711	SPTBN1	2	1345.11
163	AP2B1	2	1345.11
3309	HSPA5	2	1135.58
5111	PCNA	2	1135.58
3002	GZMB	2	1103.47
387082	SUMO4	2	1103.47
4609	MYC	2	1103.47
7329	UBE2I	2	1103.47
5925	RB1	2	1103.47
7409	VAV1	2	1103.47
2034	EPAS1	2	1102.65
9869	SETDB1	2	1092.19
2353	FOS	2	1066.33
10980	COPS6	2	1066.33
10399	GNB2L1	2	1066.33
1459	CSNK2A2	2	1066.33
2908	NR3C1	2	1027.41
1107	CHD3	2	1027.41
7153	TOP2A	2	1027.41
4214	MAP3K1	2	1027.41
8648	NCOA1	2	1027.41
597	BCL2A1	2	1027.41
9612	NCOR2	2	1027.41
4790	NFKB1	2	1027.41
83737	ITCH	2	970.73
1601	DAB2	2	970.73
6720	SREBF1	2	944.65
5501	PPP1CC	2	944.65
9972	NUP153	2	913.01
23345	SYNE1	2	913.01
2316	FLNA	2	913.01
1080	CFTR	2	913.01
1111	CHEK1	2	898.42
11200	CHEK2	2	893.27
1108	CHD4	2	893.27
1869	E2F1	2	893.27
9730	VPRBP	2	893.27
1191	CLU	2	822.49
752	FMNL1	2	781.65
7450	VWF	2	751.98
5595	MAPK3	2	748.43
5594	MAPK1	2	748.43
338	APOB	2	727.43
7412	VCAM1	2	703.92
5601	MAPK9	2	677.72
5600	MAPK11	2	677.72
5602	MAPK10	2	677.72
7431	VIM	2	669.39
8570	KHSRP	2	669.39
4654	MYOD1	2	669.39
4092	SMAD7	2	669.2
7189	TRAF6	2	669.2
4313	MMP2	2	650.35
43	ACHE	2	650.35
4782	NFIC	2	650.35
64241	ABCG8	2	635.61
3326	HSP90AB1	2	635.61
5296	PIK3R2	2	617.27
4629	MYH11	2	592.02
4628	MYH10	2	592.02
10956	OS9	2	581.2
1487	CTBP1	2	575.59
5473	PPBP	2	564.44
120892	LRRK2	2	546.72
8266	UBL4A	2	524.15
4734	NEDD4	2	481.44
5829	PXN	2	471.2
331	XIAP	2	470.61
1936	EEF1D	2	463.74
1017	CDK2	2	463.74
6714	SRC	2	450.45
4653	MYOC	2	425.12
5970	RELA	2	347.57
3045	HBD	2	347.57
368	ABCC6	2	330.77
999	CDH1	2	329.69
7375	USP4	2	284.31
70	ACTC1	2	251.2
9146	HGS	2	245.85
8945	BTRC	2	245.85
26060	APPL1	2	243.98
1956	EGFR	2	227.27
1653	DDX1	2	226.63
10014	HDAC5	2	223.71
100506658	OCLN	2	209.27
4215	MAP3K3	2	183.46
1173	AP2M1	2	157.08
9636	ISG15	2	152.3
7040	TGFB1	2	94.63
94	ACVRL1	2	94.63
2022	ENG	2	94.63
7042	TGFB2	2	94.63
10454	TAB1	2	84.91
23118	TAB2	2	84.91
8450	CUL4B	2	72.83
26270	FBXO6	2	59.21
8065	CUL5	2	59.21
10910	SUGT1	2	0
6599	SMARCC1	2	0
10013	HDAC6	2	0
5580	PRKCD	1	0
51564	HDAC7	1	0
1316	KLF6	1	0
3681	ITGAD	1	0
1030	CDKN2B	1	0
8884	SLC5A6	1	0
2002	ELK1	1	0
5468	PPARG	1	0
7025	NR2F1	1	0
2130	EWSR1	1	0
5972	REN	1	0
50618	ITSN2	1	0
55876	GSDMB	1	0
2885	GRB2	1	0
1294	COL7A1	1	0
4147	MATN2	1	0
7564	ZNF16	1	0
23400	ATP13A2	1	0
4099	MAG	1	0
823	CAPN1	1	0
3673	ITGA2	1	0
22795	NID2	1	0
4801	NFYB	1	0
580	BARD1	1	0
1278	COL1A2	1	0
5310	PKD1	1	0
113246	C12orf57	1	0
1690	COCH	1	0
7057	THBS1	1	0
3486	IGFBP3	1	0
6678	SPARC	1	0
7703	PCGF2	1	0
6840	SVIL	1	0
7415	VCP	1	0
5716	PSMD10	1	0
5578	PRKCA	1	0
5245	PHB	1	0
3676	ITGA4	1	0
333932	HIST2H3A	1	0
4311	MME	1	0
292	SLC25A5	1	0
10933	MORF4L1	1	0
26502	NARF	1	0
85476	GFM1	1	0
1950	EGF	1	0
10664	CTCF	1	0
9643	MORF4L2	1	0
55257	MRGBP	1	0
5093	PCBP1	1	0
29925	GMPPB	1	0
9183	ZW10	1	0
3001	GZMA	1	0
7112	TMPO	1	0
5928	RBBP4	1	0
23049	SMG1	1	0
7468	WHSC1	1	0
8187	ZNF239	1	0
3621	ING1	1	0
64949	MRPS26	1	0
90523	MLIP	1	0
8815	BANF1	1	0
79443	FYCO1	1	0
10250	SRRM1	1	0
201294	UNC13D	1	0
6769	STAC	1	0
1861	TOR1A	1	0
219541	MED19	1	0
239	ALOX12	1	0
23524	SRRM2	1	0
2010	EMD	1	0
5449	POU1F1	1	0
10752	CHL1	1	0
10538	BATF	1	0
3553	IL1B	1	0
8797	TNFRSF10A	1	0
23411	SIRT1	1	0
5532	PPP3CB	1	0
55212	BBS7	1	0
8678	BECN1	1	0
54850	FBXL12	1	0
719	C3AR1	1	0
11016	ATF7	1	0
10488	CREB3	1	0
3159	HMGA1	1	0
9759	HDAC4	1	0
2873	GPS1	1	0
25920	COBRA1	1	0
6934	TCF7L2	1	0
3558	IL2	1	0
7432	VIP	1	0
5609	MAP2K7	1	0
2961	GTF2E2	1	0
11213	IRAK3	1	0
6416	MAP2K4	1	0
5966	REL	1	0
9498	SLC4A8	1	0
4150	MAZ	1	0
6760	SS18	1	0
2798	GNRHR	1	0
468	ATF4	1	0
6612	SUMO3	1	0
4312	MMP1	1	0
2247	FGF2	1	0
4097	MAFG	1	0
401	PHOX2A	1	0
4835	NQO2	1	0
273	AMPH	1	0
2937	GSS	1	0
7443	VRK1	1	0
4878	NPPA	1	0
408	ARRB1	1	0
1636	ACE	1	0
7430	EZR	1	0
604	BCL6	1	0
1831	TSC22D3	1	0
5531	PPP4C	1	0
9318	COPS2	1	0
7050	TGIF1	1	0
3726	JUNB	1	0
9734	HDAC9	1	0
164	AP1G1	1	0
53615	MBD3	1	0
595	CCND1	1	0
367	AR	1	0
50813	COPS7A	1	0
8239	USP9X	1	0
4773	NFATC2	1	0
57106	NAT14	1	0
6359	CCL15-CCL14	1	0
2114	ETS2	1	0
6778	STAT6	1	0
25977	NECAP1	1	0
3131	HLF	1	0
7421	VDR	1	0
3456	IFNB1	1	0
6775	STAT4	1	0
2050	EPHB4	1	0
6942	TCF20	1	0
3868	KRT16	1	0
2354	FOSB	1	0
4843	NOS2	1	0
2113	ETS1	1	0
5587	PRKD1	1	0
6520	SLC3A2	1	0
9112	MTA1	1	0
1906	EDN1	1	0
7004	TEAD4	1	0
8061	FOSL1	1	0
2078	ERG	1	0
4666	NACA	1	0
865	CBFB	1	0
860	RUNX2	1	0
4779	NFE2L1	1	0
6688	SPI1	1	0
8721	EDF1	1	0
8204	NRIP1	1	0
3589	IL11	1	0
3687	ITGAX	1	0
7015	TERT	1	0
7186	TRAF2	1	0
22924	MAPRE3	1	0
122953	JDP2	1	0
602	BCL3	1	0
861	RUNX1	1	0
1263	PLK3	1	0
7975	MAFK	1	0
5179	PENK	1	0
8841	HDAC3	1	0
3576	IL8	1	0
8533	COPS3	1	0
4780	NFE2L2	1	0
116071	BATF2	1	0
7051	TGM1	1	0
3732	CD82	1	0
3458	IFNG	1	0
3567	IL5	1	0
7533	YWHAH	1	0
124056	NOXO1	1	0
9586	CREB5	1	0
10920	COPS8	1	0
203068	TUBB	1	0
60468	BACH2	1	0
2355	FOSL2	1	0
2624	GATA2	1	0
10973	ASCC3	1	0
820	CAMP	1	0
334	APLP2	1	0
9063	PIAS2	1	0
5300	PIN1	1	0
4800	NFYA	1	0
1053	CEBPE	1	0
2516	NR5A1	1	0
4322	MMP13	1	0
3838	KPNA2	1	0
6352	CCL5	1	0
3312	HSPA8	1	0
2729	GCLC	1	0
1437	CSF2	1	0
3490	IGFBP7	1	0
8605	PLA2G4C	1	0
2626	GATA4	1	0
6196	RPS6KA2	1	0
8554	PIAS1	1	0
84678	KDM2B	1	0
29911	HOOK2	1	0
9	NAT1	1	0
5328	PLAU	1	0
57120	GOPC	1	0
51138	COPS4	1	0
4583	MUC2	1	0
4741	NEFM	1	0
2962	GTF2F1	1	0
9188	DDX21	1	0
9584	RBM39	1	0
2963	GTF2F2	1	0
1997	ELF1	1	0
1588	CYP19A1	1	0
7852	CXCR4	1	0
3596	IL13	1	0
4144	MAT2A	1	0
4502	MT2A	1	0
7846	TUBA1A	1	0
3727	JUND	1	0
58508	MLL3	1	0
1602	DACH1	1	0
1628	DBP	1	0
3565	IL4	1	0
2697	GJA1	1	0
4435	CITED1	1	0
8925	HERC1	1	0
1445	CSK	1	0
3705	ITPK1	1	0
4792	NFKBIA	1	0
57504	MTA3	1	0
2571	GAD1	1	0
54606	DDX56	1	0
5271	SERPINB8	1	0
4323	MMP14	1	0
8451	CUL4A	1	0
57698	KIAA1598	1	0
7097	TLR2	1	0
9255	AIMP1	1	0
91445	RNF185	1	0
10576	CCT2	1	0
7096	TLR1	1	0
9657	IQCB1	1	0
124512	METTL23	1	0
5684	PSMA3	1	0
27248	ERLEC1	1	0
6601	SMARCC2	1	0
9132	KCNQ4	1	0
51808	PHAX	1	0
23030	KDM4B	1	0
5603	MAPK13	1	0
4824	NKX3-1	1	0
3949	LDLR	1	0
2175	FANCA	1	0
811	CALR	1	0
267	AMFR	1	0
5597	MAPK6	1	0
23410	SIRT3	1	0
11345	GABARAPL2	1	0
5434	POLR2E	1	0
51061	TXNDC11	1	0
2064	ERBB2	1	0
2043	EPHA4	1	0
2045	EPHA7	1	0
1969	EPHA2	1	0
2547	XRCC6	1	0
2042	EPHA3	1	0
8850	KAT2B	1	0
6129	RPL7	1	0
122809	SOCS4	1	0
51031	GLOD4	1	0
5267	SERPINA4	1	0
29766	TMOD3	1	0
23085	ERC1	1	0
4047	LSS	1	0
51003	MED31	1	0
54467	ANKIB1	1	0
207	AKT1	1	0
5054	SERPINE1	1	0
3181	HNRNPA2B1	1	0
5494	PPM1A	1	0
10514	MYBBP1A	1	0
10017	BCL2L10	1	0
596	BCL2	1	0
10382	TUBB4A	1	0
90480	GADD45GIP1	1	0
6925	TCF4	1	0
10808	HSPH1	1	0
23040	MYT1L	1	0
23368	PPP1R13B	1	0
57701	NCKAP5L	1	0
55914	ERBB2IP	1	0
23384	SPECC1L	1	0
100101267	POM121C	1	0
56204	FAM214A	1	0
8312	AXIN1	1	0
27429	HTRA2	1	0
51176	LEF1	1	0
57536	KIAA1328	1	0
8826	IQGAP1	1	0
53371	NUP54	1	0
3852	KRT5	1	0
9883	POM121	1	0
8888	MCM3AP	1	0
64397	ZFP106	1	0
10657	KHDRBS1	1	0
4928	NUP98	1	0
11097	NUPL2	1	0
3909	LAMA3	1	0
22872	SEC31A	1	0
4085	MAD2L1	1	0
29109	FHOD1	1	0
6737	TRIM21	1	0
6477	SIAH1	1	0
9229	DLGAP1	1	0
3872	KRT17	1	0
10466	COG5	1	0
701	BUB1B	1	0
9818	NUPL1	1	0
22859	LPHN1	1	0
87	ACTN1	1	0
26057	ANKRD17	1	0
10982	MAPRE2	1	0
89797	NAV2	1	0
2869	GRK5	1	0
25999	CLIP3	1	0
11140	CDC37	1	0
80339	PNPLA3	1	0
836	CASP3	1	0
23239	PHLPP1	1	0
10135	NAMPT	1	0
7267	TTC3	1	0
8470	SORBS2	1	0
23035	PHLPP2	1	0
4644	MYO5A	1	0
677	ZFP36L1	1	0
57630	SH3RF1	1	0
79689	STEAP4	1	0
3308	HSPA4	1	0
26051	PPP1R16B	1	0
9262	STK17B	1	0
4091	SMAD6	1	0
857	CAV1	1	0
9392	TGFBRAP1	1	0
11171	STRAP	1	0
998	CDC42	1	0
5295	PIK3R1	1	0
8848	TSC22D1	1	0
960	CD44	1	0
57154	SMURF1	1	0
2280	FKBP1A	1	0
6498	SKIL	1	0
5058	PAK1	1	0
55030	FBXO34	1	0
338567	KCNK18	1	0
64750	SMURF2	1	0
9459	ARHGEF6	1	0
8878	SQSTM1	1	0
9765	ZFYVE16	1	0
54472	TOLLIP	1	0
58533	SNX6	1	0
9943	OXSR1	1	0
103910	MYL12B	1	0
9468	PCYT1B	1	0
10528	NOP56	1	0
653361	NCF1	1	0
7531	YWHAE	1	0
7273	TTN	1	0
6462	SHBG	1	0
7529	YWHAB	1	0
22948	CCT5	1	0
8725	URI1	1	0
10575	CCT4	1	0
25929	GEMIN5	1	0
2923	PDIA3	1	0
83461	CDCA3	1	0
5308	PITX2	1	0
1482	NKX2-5	1	0
54165	DCUN1D1	1	0
10755	GIPC1	1	0
4615	MYD88	1	0
3029	HAGH	1	0
3163	HMOX2	1	0
8912	CACNA1H	1	0
4683	NBN	1	0
51523	CXXC5	1	0
5888	RAD51	1	0
79035	NABP2	1	0
7508	XPC	1	0
84148	KAT8	1	0
8445	DYRK2	1	0
4361	MRE11A	1	0
10111	RAD50	1	0
9700	ESPL1	1	0
50484	RRM2B	1	0
9656	MDC1	1	0
84126	ATRIP	1	0
23300	ATMIN	1	0
9675	TTI1	1	0
5469	MED1	1	0
8243	SMC1A	1	0
9894	TELO2	1	0
2309	FOXO3	1	0
6502	SKP2	1	0
5830	PEX5	1	0
5884	RAD17	1	0
675	BRCA2	1	0
9736	USP34	1	0
8607	RUVBL1	1	0
51347	TAOK3	1	0
7520	XRCC5	1	0
2177	FANCD2	1	0
79648	MCPH1	1	0
3981	LIG4	1	0
2956	MSH6	1	0
7150	TOP1	1	0
9937	DCLRE1A	1	0
11186	RASSF1	1	0
162	AP1B1	1	0
545	ATR	1	0
6598	SMARCB1	1	0
5932	RBBP8	1	0
641	BLM	1	0
9156	EXO1	1	0
990	CDC6	1	0
1877	E4F1	1	0
11100	HNRNPUL1	1	0
55775	TDP1	1	0
1978	EIF4EBP1	1	0
6240	RRM1	1	0
7158	TP53BP1	1	0
7486	WRN	1	0
8546	AP3B1	1	0
648	BMI1	1	0
26574	AATF	1	0
8863	PER3	1	0
80185	TTI2	1	0
5499	PPP1CA	1	0
55215	FANCI	1	0
5805	PTS	1	0
4171	MCM2	1	0
4292	MLH1	1	0
6009	RHEB	1	0
7301	TYRO3	1	0
558	AXL	1	0
6389	SDHA	1	0
3396	ICT1	1	0
4715	NDUFB9	1	0
128710	SLX4IP	1	0
79885	HDAC11	1	0
10006	ABI1	1	0
23528	ZNF281	1	0
405	ARNT	1	0
3845	KRAS	1	0
5430	POLR2A	1	0
51147	ING4	1	0
6478	SIAH2	1	0
5315	PKM	1	0
112399	EGLN3	1	0
23770	FKBP8	1	0
8994	LIMD1	1	0
10253	SPRY2	1	0
130497	OSR1	1	0
55662	HIF1AN	1	0
5347	PLK1	1	0
10519	CIB1	1	0
10537	UBD	1	0
60	ACTB	1	0
11035	RIPK3	1	0
695	BTK	1	0
867	CBL	1	0
51726	DNAJB11	1	0
10097	ACTR2	1	0
1398	CRK	1	0
84959	UBASH3B	1	0
4005	LMO2	1	0
55737	VPS35	1	0
9559	VPS26A	1	0
9924	PAN2	1	0
6464	SHC1	1	0
639	PRDM1	1	0
3064	HTT	1	0
548593	SLX1A	1	0
54918	CMTM6	1	0
6643	SNX2	1	0
2274	FHL2	1	0
6205	RPS11	1	0
4641	MYO1C	1	0
7099	TLR4	1	0
6874	TAF4	1	0
7122	CLDN5	1	0
344148	NCKAP5	1	0
9368	SLC9A3R1	1	0
8573	CASK	1	0
7514	XPO1	1	0
6712	SPTBN2	1	0
23148	NACAD	1	0
1147	CHUK	1	0
51043	ZBTB7B	1	0
8651	SOCS1	1	0
80777	CYB5B	1	0
5414	2020-09-04	1	0
10618	TGOLN2	1	0
699	BUB1	1	0
9184	BUB3	1	0
6801	STRN	1	0
23633	KPNA6	1	0
51596	CUTA	1	0
9475	ROCK2	1	0
9810	RNF40	1	0
9507	ADAMTS4	1	0
3161	HMMR	1	0
23020	SNRNP200	1	0
8777	MPDZ	1	0
9025	RNF8	1	0
9219	MTA2	1	0
23353	SUN1	1	0
161	AP2A2	1	0
8518	IKBKAP	1	0
11143	KAT7	1	0
8658	TNKS	1	0
8647	ABCB11	1	0
7920	ABHD16A	1	0
9623	TCL1B	1	0
2746	GLUD1	1	0
7252	TSHB	1	0
7124	TNF	1	0
3861	KRT14	1	0
335	APOA1	1	0
7037	TFRC	1	0
4538	MT-ND4	1	0
6648	SOD2	1	0
3848	KRT1	1	0
2771	GNAI2	1	0
710	SERPING1	1	0
2170	FABP3	1	0
3688	ITGB1	1	0
1059	CENPB	1	0
5034	P4HB	1	0
3713	IVL	1	0
3880	KRT19	1	0
142	PARP1	1	0
230	ALDOC	1	0
720	C4A	1	0
7295	TXN	1	0
7043	TGFB3	1	0
3659	IRF1	1	0
5837	PYGM	1	0
7175	TPR	1	0
6050	RNH1	1	0
3860	KRT13	1	0
5589	PRKCSH	1	0
4811	NID1	1	0
3728	JUP	1	0
930	CD19	1	0
286	ANK1	1	0
6401	SELE	1	0
467	ATF3	1	0
3866	KRT15	1	0
1585	CYP11B2	1	0
4691	NCL	1	0
6256	RXRA	1	0
1380	CR2	1	0
310	ANXA7	1	0
6908	TBP	1	0
7133	TNFRSF1B	1	0
4074	M6PR	1	0
4001	LMNB1	1	0
4703	NEB	1	0
7507	XPA	1	0
2492	FSHR	1	0
4172	MCM3	1	0
6897	TARS	1	0
1937	EEF1G	1	0
6117	RPA1	1	0
6257	RXRB	1	0
5933	RBL1	1	0
9588	PRDX6	1	0
2710	GK	1	0
3799	KIF5B	1	0
1495	CTNNA1	1	0
5981	RFC1	1	0
6698	SPRR1A	1	0
6700	SPRR2A	1	0
5743	PTGS2	1	0
3857	KRT9	1	0
4627	MYH9	1	0
1649	DDIT3	1	0
8021	NUP214	1	0
6622	SNCA	1	0
3030	HADHA	1	0
2617	GARS	1	0
6232	RPS27	1	0
1031	CDKN2C	1	0
9782	MATR3	1	0
728269	MAGEA9	1	0
4110	MAGEA11	1	0
5321	PLA2G4A	1	0
6258	RXRG	1	0
2730	GCLM	1	0
7916	PRRC2A	1	0
1452	CSNK1A1	1	0
1453	CSNK1D	1	0
9261	MAPKAPK2	1	0
2339	FNTA	1	0
16	AARS	1	0
23438	HARS2	1	0
6301	SARS	1	0
1454	CSNK1E	1	0
1050	CEBPA	1	0
5903	RANBP2	1	0
1374	CPT1A	1	0
7408	VASP	1	0
9045	RPL14	1	0
10914	PAPOLA	1	0
7879	RAB7A	1	0
1573	CYP2J2	1	0
8237	USP11	1	0
3068	HDGF	1	0
5549	PRELP	1	0
3267	AGFG1	1	0
6773	STAT2	1	0
6310	ATXN1	1	0
5395	PMS2	1	0
5710	PSMD4	1	0
100272147	CMC4	1	0
4515	MTCP1	1	0
975	CD81	1	0
3646	EIF3E	1	0
808	CALM1	1	0
5705	PSMC5	1	0
6210	RPS15A	1	0
6217	RPS16	1	0
6228	RPS23	1	0
6130	RPL7A	1	0
2107	ETF1	1	0
6191	RPS4X	1	0
388	RHOB	1	0
6231	RPS26	1	0
4736	RPL10A	1	0
5520	PPP2R2A	1	0
7171	TPM4	1	0
7277	TUBA4A	1	0
8358	HIST1H3A	1	0
8480	RAE1	1	0
64969	MRPS5	1	0
3020	H3F3A	1	0
2959	GTF2B	1	0
2176	FANCC	1	0
10379	IRF9	1	0
10487	CAP1	1	0
3394	IRF8	1	0
667	DST	1	0
84823	LMNB2	1	0
4486	MST1R	1	0
5590	PRKCZ	1	0
6141	RPL18	1	0
7082	TJP1	1	0
1660	DHX9	1	0
2801	GOLGA2	1	0
84952	CGNL1	1	0
9897	KIAA0196	1	0
7984	ARHGEF5	1	0
10461	MERTK	1	0
29966	STRN3	1	0
25805	BAMBI	1	0
10549	PRDX4	1	0
10155	TRIM28	1	0
5527	PPP2R5C	1	0
4356	MPP3	1	0
23542	MAPK8IP2	1	0
329	BIRC2	1	0
6709	SPTAN1	1	0
659	BMPR2	1	0
7804	LRP8	1	0
9816	URB2	1	0
8661	EIF3A	1	0
23513	SCRIB	1	0
23649	POLA2	1	0
3280	HES1	1	0
3710	ITPR3	1	0
9685	CLINT1	1	0
23054	NCOA6	1	0
23193	GANAB	1	0
5349	FXYD3	1	0
5163	PDK1	1	0
5525	PPP2R5A	1	0
4841	NONO	1	0
5524	PPP2R4	1	0
9135	RABEP1	1	0
10959	TMED2	1	0
6923	TCEB2	1	0
23450	SF3B3	1	0
22919	MAPRE1	1	0
7791	ZYX	1	0
3910	LAMA4	1	0
6358	CCL14	1	0
6624	FSCN1	1	0
9581	PREPL	1	0
51177	PLEKHO1	1	0
26092	TOR1AIP1	1	0
149603	RNF187	1	0
56254	RNF20	1	0
55844	PPP2R2D	1	0
221927	BRAT1	1	0
55690	PACS1	1	0
26058	GIGYF2	1	0
85015	USP45	1	0
79682	MLF1IP	1	0
55664	CDC37L1	1	0
10075	HUWE1	1	0
101060601	CHD1L	1	0
115677	NOSTRIN	1	0
89795	NAV3	1	0
27043	PELP1	1	0
93380	MMGT1	1	0
51008	ASCC1	1	0
163033	ZNF579	1	0
89796	NAV1	1	0
64326	RFWD2	1	0
79738	BBS10	1	0
84085	FBXO30	1	0
201595	STT3B	1	0
25957	PNISR	1	0
55023	PHIP	1	0
23461	ABCA5	1	0
84289	ING5	1	0
11073	TOPBP1	1	0
7248	TSC1	1	0
1741	DLG3	1	0
22920	KIFAP3	1	0
6605	SMARCE1	1	0
30011	SH3KBP1	1	0
80176	SPSB1	1	0
115207	KCTD12	1	0
112398	EGLN2	1	0
81609	SNX27	1	0
10048	RANBP9	1	0
64421	DCLRE1C	1	0
64855	FAM129B	1	0
9266	CYTH2	1	0
1265	CNN2	1	0
5707	PSMD1	1	0
4217	MAP3K5	1	0
7251	TSG101	1	0
83759	RBM4B	1	0
57175	CORO1B	1	0
57418	WDR18	1	0
25984	KRT23	1	0
79876	UBA5	1	0
23235	SIK2	1	0
84164	ASCC2	1	0
79148	MMP28	1	0
23509	POFUT1	1	0
64093	SMOC1	1	0
51575	ESF1	1	0
26003	GORASP2	1	0
25839	COG4	1	0
84172	POLR1B	1	0
55160	ARHGEF10L	1	0
6092	ROBO2	1	0
10113	PREB	1	0
57129	MRPL47	1	0
57142	RTN4	1	0
55422	ZNF331	1	0
56616	DIABLO	1	0
55509	BATF3	1	0
50649	ARHGEF4	1	0
81847	RNF146	1	0
51271	UBAP1	1	0
9451	EIF2AK3	1	0
57614	KIAA1468	1	0
55777	MBD5	1	0
23154	NCDN	1	0
1616	DAXX	1	0
54764	ZRANB1	1	0
25777	SUN2	1	0
29761	USP25	1	0
28988	DBNL	1	0
26088	GGA1	1	0
27330	RPS6KA6	1	0
25831	HECTD1	1	0
4646	MYO6	1	0
5098	PCDHGC3	1	0
11124	FAF1	1	0
10544	PROCR	1	0
25978	CHMP2B	1	0
10726	NUDC	1	0
22839	DLGAP4	1	0
51081	MRPS7	1	0
8313	AXIN2	1	0
51116	MRPS2	1	0
9958	USP15	1	0
51377	UCHL5	1	0
23607	CD2AP	1	0
8202	NCOA3	1	0

## Sheet: 150CM vs 150D6  genes -pathways
	150CM vs 150D6 Hypoxia and migration gene set Fist order interaction network - genes in selected pathways
Pathways in cancer	TNF signaling pathway	IL-17 signaling pathway	Cell cycle	FoxO signaling pathway	MAPK signaling pathway	PI3K-Akt signaling pathway	HIF-1 signaling pathway	Focal adhesion	NF-kappa B signaling pathway	Adherens junction	TGF-beta signaling pathway	Tight junction	Breast cancer	VEGF signaling pathway	Wnt signaling pathway	p53 signaling pathway	Jak-STAT signaling pathway	AMPK signaling pathway	Regulation of actin cytoskeleton	Gap junction	Ras signaling pathway
AR	SELE	ELAVL1	RBL1	AKT2	CDC42	AKT1	VHL	XIAP	VCAM1	CREBBP	CREBBP	CFTR	AKT2	PRKCA	CTBP1	THBS1	CREBBP	HNF4A	ITGA2	EGF	GRB2
APC	VCAM1	MMP13	CREBBP	MAPK1	AKT2	AKT2	BCL2	COL1A1	TAB2	SRC	PITX2	ACTB	ERBB2	PLA2G4C	MAPK10	MDM2	EGFR	PPP2R2D	PAK1	EGFR	AKT1
SMAD4	IKBKG	CSF2	CUL1	PLK3	MAP3K1	ATF2	PIK3R2	MAPK8	BTK	ACTB	TNF	ACTR2	AKT1	MAPK14	CUL1	SFN	SOCS4	TSC1	ARHGEF6	ITPR3	EFNA1
FN1	CREB5	GSK3B	CHEK2	GRB2	MAPK3	ATF4	NPPA	VAV1	IKBKG	TCF7L2	SMAD4	RUNX1	MYC	MAPKAPK2	PRKCA	IGFBP3	CDKN1A	CCND1	FGF2	MAPK3	MAPK3
GSK3B	TNFRSF1B	IL4	CDKN2C	MAPK10	TAB1	BCL2	ARNT	BIRC2	PARP1	ERBB2	BAMBI	MPDZ	PIK3R1	PPP3CB	MAP3K7	SERPINE1	PIK3R1	EIF4EBP1	SRC	TUBB4A	PAK1
CREBBP	ATF4	IKBKG	MYC	TGFBR2	EGF	BRCA1	NFKB1	THBS1	ERC1	ACTN1	SMAD6	ACTN1	NCOA1	MAPK13	NFATC2	CHEK1	IL5	PPP2R2A	IQGAP1	TUBA4A	PLA2G4C
ESR1	CSF2	IL5	TGFB1	CCND1	TRAF2	CCND1	ERBB2	AKT1	TRAF6	CDH1	SMURF1	MYL12B	MAPK3	KRAS	CSNK2B	BCL2	PIAS1	ELAVL1	PIK3R2	SRC	MAPK10
IL5	MAP3K5	IL1B	CCND1	TGFBR1	TGFB2	CD19	CREBBP	CTNNB1	IL1B	TGFBR2	SP1	MAP2K7	SP1	PIK3R2	EP300	CDKN1A	STAT3	CREB1	PXN	TUBB	PRKCA
MAPK1	IFNB1	MAPK3	MDM2	SMAD3	TRAF6	CDC37	MAPK3	MAPK3	IL8	CDC42	MYC	MAPK8	ESR1	NFATC2	MYC	ATM	IL2	PPP2R5C	EZR	GRB2	MAPK9
TP53	RELA	CASP3	CDKN2B	PIK3R2	MAP2K4	CDK2	TCEB2	ELK1	MAP3K7	CSNK2A1	SMURF2	PPP2R2A	CSNK1A1	AKT2	BAMBI	CD82	IL13	MAP3K7	MYH9	GJA1	PLA2G4A
SMAD3	IL1B	MAPK8	RB1	MAPK3	FOS	CDKN1A	AKT1	PXN	CSNK2A1	CTNNA1	IFNG	SRC	MAPK1	MAPK11	CSNK2A2	CASP3	IL11	AKT1	CDC42	CSNK1D	EGFR
IL8	FOS	TNF	E2F1	PLK1	TGFB3	CHUK	IFNG	PIK3R2	TLR4	MAPK1	TGFB3	PPP2R2D	FGF2	PIK3R1	GSK3B	RRM2B	AKT1	CFTR	CXCR4	TJP1	IKBKG
AKT2	MAPK13	RELA	ABL1	SIRT1	TGFBR1	COL1A1	PIK3R1	MAPK9	PLAU	SMAD2	TGIF1	MYH11	AXIN1	SRC	AXIN1	TP53	STAT6	AKT2	MYL12B	PRKCA	PIK3R2
SP1	TRAF2	NFKB1	MCM2	TGFB3	MYC	COL1A2	NOS2	SRC	BCL2A1	TGFBR1	SMAD3	CLDN5	CTNNB1	PXN	PPP3CB	SIAH1	GRB2	PPP2R5A	MAPK1	GNAI2	MAPK1
MSH2	MAP3K7	MAPK1	HDAC2	TGFB2	PLA2G4C	CREB1	PRKCA	LAMA4	PTGS2	TJP1	BMPR2	TUBA1A	GRB2	CDC42	TP53	CHEK2	SOCS1	CREB3	ITGA4	KRAS	REL
SMAD2	BIRC2	FOS	TGFB3	CSNK1E	IKBKB	CREB3	EGLN3	FLNA	TNF	MAP3K7	TGFB2	MAP3K1	E2F1	AKT1	RUVBL1	CDK2	PIK3R2	PIK3R1	ACTB	MAPK1	RASSF1
FGF2	MAPK9	MAPK10	MCM3	MDM2	MAPK13	CREB5	EIF4EBP1	ROCK2	ATM	CTNNB1	TGFBR1	ITGB1	PIK3R2	MAPK3	SIAH1	CCND1	AKT2	FOXO3	KRAS	TUBA1A	PIK3R1
MAPK9	CHUK	JUND	PCNA	SMAD4	PAK1	EFNA1	AKT2	VASP	CHUK	CSNK2A2	RBL1	ROCK2	JUN	MAPK1	JUN	RFWD2	BCL2	PPARG	APC		AKT2
STAT3	IRF1	HSP90B1	MAD2L1	CREBBP	MAP2K7	EGF	PDK1	ITGB1	MYD88	EGFR	ZFYVE16	JUN	SHC1	PLA2G4A	CSNK1E	ATR	IL4	PIK3R2	ITGB1		CHUK
HDAC2	TNF	MAPK6	YWHAZ	EGFR	PPM1A	EGFR	EGLN1	MAPK10	TRAF2	EP300	THBS1	VASP	LEF1	PTGS2	LEF1		MYC	CREB5	PPP1CA		CDC42
TERT	MAPK8	IL13	SMAD3	MAPK11	CRK	EIF4EBP1	SERPINE1	PRKCA	CSNK2A2	CSNK2B	MAPK1	SLC9A3R1	AXIN2		AXIN2		STAT4	SREBF1	PIK3R1		EPHA2
CCND1	ITCH	MAP3K7	YWHAE	ATM	CASP3	EPHA2	CDKN1A	VWF	BIRC2	MAPK3	CUL1	PRKCZ	EGFR		CSNK2A1		IRF9	SIRT1	PPP1CC		IKBKB
NCOA1	MAP2K7	MAPK11	CHEK1	AKT1	EFNA1	ERBB2	RELA	BCL2	XIAP	SMAD3	EP300	NEDD4	EGF		SMAD4		STAT2	CPT1A	VAV1		RELA
PRKCA	NFKB1	PTGS2	ATM	MAPK8	MAPK9	FGF2	TFRC	ERBB2	NFKBIA	SMAD4	MAPK3	MAP3K5	TCF7L2		CCND1		IFNG	RHEB	ROCK2		SHC1
CDH1	CCL5	HSP90AA1	SMC1A	TGFB1	IL1B	FN1	TLR4	JUN	UBE2I	IQGAP1	TGFBR2	MAPK9	KRAS		CSNK1A1		EP300		CRK		KRAS
RELA	JUN	FOSL1	BUB1B	MAPK9	KRAS	FOXO3	HIF1A	CAV1	NFKB1	LEF1	CDKN2B	ERBB2	BRCA2		ROCK2		IFNB1		EGFR		MAPK8
CTBP1	MMP14	MAPK13	SFN	CHUK	TP53	GRB2	EP300	EGFR	CSNK2B		SMAD2	MYH9	FOS		MAPK9		CCND1		ITGAD		ELK1
RB1	MAPK11	NFKBIA	HDAC1	STAT3	IKBKG	GSK3B	EDN1	PIK3R1	IKBKB		SMAD7	PCNA	APC		APC		STAT1		ITGAX		ETS1
MYC	CASP3	MAPK14	BUB1	CDK2	RELA	HSP90AA1	EGLN2	MAPK1	RELA		TGFB1	CGNL1	CDKN1A		TCF7L2		EGF		ARHGEF4		CALM1
HIF1A	BCL3	TRAF2	SMAD4	GABARAPL2	MAPKAPK2	HSP90AB1	MAPK1	CRK	TAB1			MYH10	HES1		BTRC		CSF2		MAPK3		ETS2
HSP90B1	RIPK3	HSP90AB1	CDKN1A	MAPK13	JUN	HSP90B1	STAT3	COL1A2	BCL2			DLG3	RB1		CTNNB1		PIAS2		FN1		EGF
CDKN1A	MAP2K4	JUN	TGFB2	SKP2	HSPA8	IFNB1	EGF	EGF				OCLN	TP53		CREBBP				EGF		FGF2
EGF	MAPK3	FOSB	ESPL1	CDKN1A	MAPK1	IKBKB	CUL2	ZYX				MAPK10	BRCA1		SMAD3				ACTN1		ABL1
TCF7L2	PTGS2	TRAF6	YWHAB	MAPK14	NFKB1	IKBKG	EGFR	ACTN1				TUBA4A	NCOA3		MAPK8				MYH10		NFKB1
ITGA2	NFKBIA	CHUK	CDC6	PLK2	ARRB1	IL2		LAMA3				SCRIB	GSK3B		FOSL1
IKBKB	MAPK10	MAPK9	PRKDC	EGF	EPHA2	IL4		MYL12B				GATA4	CCND1
VHL	PIK3R1	USP25	PLK1	PIK3R1	PRKCA	ITGA2		PPP1CC				EZR
PPARG	MAPK1	MMP1	EP300	KRAS	TGFBR2	ITGA4		ACTB				CCND1
IFNG	TAB2	IKBKB	YWHAQ	SMAD2	PLA2G4A	ITGB1		AKT2				TJP1
IKBKG	AKT2	TAB2	SKP2	SOD2	CHUK	KRAS		ITGA4				CDC42
MAPK3	JUNB	IFNG	SMC3	EP300	TGFB1	LAMA3		CDC42				HSPA4
ABL1	AKT1	IL8	CDK2	CDKN2B	MAPK11	LAMA4		PPP1CA
CTNNB1	TAB1		BUB3	FOXO3	MAPK8	MAPK1		FN1
CDK2	IKBKB		TP53	BCL6	MAPK10	MAPK3		SHC1
TGFBR2	MAPK14		SMAD2	IKBKB	MAP3K5	MDM2		GRB2
MAPK8	CREB3		ATR		ATF2	MTCP1		ITGA2
STAT1	ATF2		YWHAH		ERBB2	MYC		PAK1
FOS	PIK3R2		GSK3B		NR4A1	NFKB1		GSK3B
JUN	EDN1				MAP3K3	NR4A1		CCND1
STAT6	CREB1				MAP3K7	PHLPP1
STAT4					TAB2	PHLPP2
ETS1					MYD88	PIK3R1
NOS2					DAXX	PIK3R2
PML					DUSP10	PPP2R2A
HDAC1					RPS6KA6	PPP2R2D
CXCR4					PPP3CB	PPP2R5A
NFKB1					RPS6KA2	PPP2R5C
ELK1					MAPK14	PRKCA
GSTP1					MAPK8IP2	RELA
TRAF2					EGFR	RHEB
MDM2					DDIT3	RXRA
MMP1					FLNA	TCL1A
NFE2L2					AKT1	TCL1B
CDKN2B					TNF	THBS1
HSP90AA1					ELK1	TLR2
RUNX1					GRB2	TLR4
TGFBR1					TAOK3	TP53
IL13					CACNA1H	TSC1
EP300					JUND	VWF
SPI1					FGF2	YWHAB
EDN1					ATF4	YWHAE
IL2						YWHAH
MMP2						YWHAQ
GRB2						YWHAZ
AGT
AKT1
APPL1
ARNT
AXIN1
AXIN2
BCL2
BIRC2
BRCA2
CALM1
CASP3
CBL
CDC42
CEBPA
CHUK
CRK
CTNNA1
CUL1
CUL2
E2F1
EGFR
EGLN1
EGLN2
EGLN3
EPAS1
ERBB2
GNAI2
HES1
HSP90AB1
IL4
ITGB1
JUP
KRAS
LAMA3
LAMA4
LEF1
MAPK10
MLH1
MSH6
NCOA3
NFKBIA
NKX3-1
PIK3R1
PIK3R2
PTGS2
RAD51
RASSF1
ROCK2
RXRA
RXRB
RXRG
SKP2
STAT2
TCEB2
TGFB1
TGFB2
TGFB3
TPR
TRAF6
XIAP
